# Supplementary material for: Natural variation of H3K27me3 distribution between two Arabidopsis accessions and its association with flanking transposable elements
Source: Genome Biol. 2012 Dec 19;13(12):R117. doi: 10.1186/gb-2012-13-12-r117 (PMC4056368; doi:10.1186/gb-2012-13-12-r117)
Supplement: Additional file 2: Table S1 — Supplemental Table 1. H3K27me3 target gene list of Col, Ler, F1 hybrids Col x Ler and Ler x Col. [file gb-2012-13-12-r117-S2.XLSX]

## Sheet: Sheet1
#H3K27me3 targets in Col and Ler and their reciprocal hybrids
Ler	Col	F1:LerxCol	F1:ColxLer
GeneName	GeneName	GeneName	GeneName
AT1G01030	AT1G01030	AT1G01030	AT1G01030
AT1G01070	AT1G01070	AT1G01070	AT1G01070
AT1G01120	AT1G01120	AT1G01190	AT1G01190
AT1G01150	AT1G01190	AT1G01250	AT1G01250
AT1G01190	AT1G01200	AT1G01355	AT1G01280
AT1G01200	AT1G01250	AT1G01400	AT1G01355
AT1G01250	AT1G01280	AT1G01410	AT1G01400
AT1G01280	AT1G01355	AT1G01453	AT1G01410
AT1G01340	AT1G01390	AT1G01460	AT1G01453
AT1G01355	AT1G01410	AT1G01580	AT1G01480
AT1G01390	AT1G01420	AT1G01670	AT1G01580
AT1G01400	AT1G01453	AT1G01680	AT1G01670
AT1G01410	AT1G01460	AT1G01980	AT1G01725
AT1G01420	AT1G01580	AT1G02040	AT1G01900
AT1G01453	AT1G01600	AT1G02065	AT1G01980
AT1G01460	AT1G01670	AT1G02070	AT1G02040
AT1G01580	AT1G01680	AT1G02190	AT1G02050
AT1G01670	AT1G01900	AT1G02205	AT1G02065
AT1G01680	AT1G01980	AT1G02310	AT1G02070
AT1G01900	AT1G02040	AT1G02335	AT1G02190
AT1G01980	AT1G02065	AT1G02340	AT1G02205
AT1G02040	AT1G02070	AT1G02360	AT1G02335
AT1G02065	AT1G02190	AT1G02390	AT1G02340
AT1G02070	AT1G02205	AT1G02400	AT1G02360
AT1G02190	AT1G02310	AT1G02405	AT1G02390
AT1G02205	AT1G02335	AT1G02450	AT1G02400
AT1G02335	AT1G02340	AT1G02460	AT1G02405
AT1G02340	AT1G02360	AT1G02550	AT1G02460
AT1G02360	AT1G02390	AT1G02580	AT1G02540
AT1G02390	AT1G02405	AT1G02620	AT1G02550
AT1G02450	AT1G02460	AT1G02681	AT1G02580
AT1G02460	AT1G02550	AT1G02770	AT1G02620
AT1G02540	AT1G02580	AT1G02790	AT1G02681
AT1G02550	AT1G02620	AT1G02810	AT1G02770
AT1G02580	AT1G02681	AT1G02813	AT1G02790
AT1G02620	AT1G02770	AT1G02920	AT1G02810
AT1G02681	AT1G02790	AT1G02940	AT1G02813
AT1G02770	AT1G02810	AT1G02950	AT1G02950
AT1G02790	AT1G02813	AT1G02952	AT1G02952
AT1G02810	AT1G02920	AT1G02980	AT1G02980
AT1G02813	AT1G02940	AT1G03020	AT1G03020
AT1G02920	AT1G02950	AT1G03106	AT1G03106
AT1G02940	AT1G02952	AT1G03170	AT1G03340
AT1G02950	AT1G02980	AT1G03340	AT1G03390
AT1G02952	AT1G03020	AT1G03400	AT1G03400
AT1G02980	AT1G03103	AT1G03445	AT1G03445
AT1G03020	AT1G03106	AT1G03490	AT1G03490
AT1G03106	AT1G03170	AT1G03710	AT1G03710
AT1G03170	AT1G03340	AT1G03720	AT1G03720
AT1G03340	AT1G03400	AT1G03790	AT1G03790
AT1G03400	AT1G03445	AT1G03800	AT1G03800
AT1G03410	AT1G03490	AT1G03810	AT1G03810
AT1G03445	AT1G03700	AT1G03820	AT1G03820
AT1G03490	AT1G03710	AT1G03840	AT1G03840
AT1G03620	AT1G03720	AT1G03880	AT1G03880
AT1G03710	AT1G03790	AT1G03890	AT1G03890
AT1G03720	AT1G03800	AT1G03920	AT1G03982
AT1G03790	AT1G03810	AT1G04150	AT1G04150
AT1G03800	AT1G03820	AT1G04180	AT1G04180
AT1G03810	AT1G03840	AT1G04220	AT1G04220
AT1G03820	AT1G03850	AT1G04250	AT1G04250
AT1G03840	AT1G03880	AT1G04330	AT1G04330
AT1G03880	AT1G03890	AT1G04370	AT1G04370
AT1G03890	AT1G03920	AT1G04380	AT1G04445
AT1G03920	AT1G03982	AT1G04445	AT1G04450
AT1G03982	AT1G04150	AT1G04450	AT1G04457
AT1G04150	AT1G04180	AT1G04457	AT1G04500
AT1G04180	AT1G04220	AT1G04500	AT1G04540
AT1G04220	AT1G04250	AT1G04540	AT1G04560
AT1G04250	AT1G04330	AT1G04560	AT1G04580
AT1G04330	AT1G04370	AT1G04580	AT1G04600
AT1G04370	AT1G04380	AT1G04600	AT1G04625
AT1G04445	AT1G04445	AT1G04625	AT1G04660
AT1G04450	AT1G04450	AT1G04660	AT1G04670
AT1G04500	AT1G04500	AT1G04670	AT1G05080
AT1G04540	AT1G04540	AT1G05080	AT1G05230
AT1G04560	AT1G04560	AT1G05230	AT1G05240
AT1G04580	AT1G04580	AT1G05260	AT1G05250
AT1G04600	AT1G04600	AT1G05280	AT1G05260
AT1G04625	AT1G04625	AT1G05290	AT1G05280
AT1G04660	AT1G04660	AT1G05291	AT1G05290
AT1G04670	AT1G04670	AT1G05300	AT1G05291
AT1G04890	AT1G04890	AT1G05310	AT1G05300
AT1G05230	AT1G05080	AT1G05370	AT1G05310
AT1G05260	AT1G05230	AT1G05420	AT1G05400
AT1G05280	AT1G05260	AT1G05450	AT1G05420
AT1G05290	AT1G05280	AT1G05510	AT1G05450
AT1G05291	AT1G05290	AT1G05540	AT1G05510
AT1G05310	AT1G05291	AT1G05550	AT1G05540
AT1G05400	AT1G05310	AT1G05580	AT1G05580
AT1G05450	AT1G05370	AT1G05615	AT1G05615
AT1G05510	AT1G05400	AT1G05650	AT1G05650
AT1G05530	AT1G05420	AT1G05660	AT1G05660
AT1G05540	AT1G05450	AT1G05800	AT1G05800
AT1G05550	AT1G05510	AT1G06020	AT1G06020
AT1G05577	AT1G05540	AT1G06080	AT1G06080
AT1G05580	AT1G05550	AT1G06090	AT1G06090
AT1G05615	AT1G05577	AT1G06135	AT1G06120
AT1G05650	AT1G05580	AT1G06137	AT1G06135
AT1G05660	AT1G05615	AT1G06160	AT1G06137
AT1G05800	AT1G05650	AT1G06280	AT1G06280
AT1G06020	AT1G05660	AT1G06320	AT1G06310
AT1G06080	AT1G05730	AT1G06330	AT1G06320
AT1G06090	AT1G05800	AT1G06340	AT1G06330
AT1G06100	AT1G05880	AT1G06350	AT1G06340
AT1G06120	AT1G06080	AT1G06360	AT1G06350
AT1G06135	AT1G06090	AT1G06620	AT1G06360
AT1G06280	AT1G06100	AT1G06810	AT1G06620
AT1G06320	AT1G06120	AT1G06980	AT1G06800
AT1G06330	AT1G06135	AT1G06990	AT1G06810
AT1G06350	AT1G06280	AT1G07090	AT1G06980
AT1G06360	AT1G06310	AT1G07175	AT1G06990
AT1G06620	AT1G06320	AT1G07430	AT1G07000
AT1G06640	AT1G06330	AT1G07460	AT1G07090
AT1G06800	AT1G06350	AT1G07550	AT1G07175
AT1G06810	AT1G06360	AT1G07640	AT1G07430
AT1G06970	AT1G06620	AT1G07645	AT1G07460
AT1G06990	AT1G06810	AT1G07720	AT1G07550
AT1G07090	AT1G06980	AT1G07850	AT1G07640
AT1G07175	AT1G06990	AT1G07860	AT1G07645
AT1G07430	AT1G07090	AT1G07985	AT1G07720
AT1G07440	AT1G07175	AT1G08065	AT1G07850
AT1G07460	AT1G07430	AT1G08080	AT1G07860
AT1G07540	AT1G07440	AT1G08090	AT1G07900
AT1G07550	AT1G07460	AT1G08100	AT1G07985
AT1G07640	AT1G07550	AT1G08135	AT1G08080
AT1G07645	AT1G07640	AT1G08140	AT1G08090
AT1G07690	AT1G07645	AT1G08150	AT1G08100
AT1G07720	AT1G07680	AT1G08160	AT1G08135
AT1G07850	AT1G07690	AT1G08170	AT1G08140
AT1G07860	AT1G07720	AT1G08290	AT1G08150
AT1G07985	AT1G07850	AT1G08320	AT1G08160
AT1G08065	AT1G07860	AT1G08340	AT1G08170
AT1G08080	AT1G07985	AT1G08430	AT1G08290
AT1G08090	AT1G08065	AT1G08440	AT1G08320
AT1G08100	AT1G08080	AT1G08465	AT1G08340
AT1G08135	AT1G08090	AT1G08670	AT1G08430
AT1G08140	AT1G08100	AT1G08860	AT1G08440
AT1G08150	AT1G08135	AT1G08990	AT1G08465
AT1G08160	AT1G08140	AT1G09030	AT1G08670
AT1G08170	AT1G08150	AT1G09080	AT1G08860
AT1G08290	AT1G08160	AT1G09090	AT1G08990
AT1G08320	AT1G08170	AT1G09240	AT1G09030
AT1G08340	AT1G08290	AT1G09350	AT1G09080
AT1G08430	AT1G08320	AT1G09360	AT1G09090
AT1G08440	AT1G08340	AT1G09380	AT1G09240
AT1G08465	AT1G08430	AT1G09480	AT1G09350
AT1G08670	AT1G08440	AT1G09483	AT1G09360
AT1G08790	AT1G08465	AT1G09486	AT1G09380
AT1G08860	AT1G08670	AT1G09500	AT1G09480
AT1G08990	AT1G08860	AT1G09550	AT1G09483
AT1G09030	AT1G08990	AT1G09625	AT1G09486
AT1G09080	AT1G09030	AT1G09665	AT1G09500
AT1G09090	AT1G09080	AT1G09790	AT1G09510
AT1G09157	AT1G09090	AT1G09890	AT1G09550
AT1G09240	AT1G09240	AT1G09930	AT1G09665
AT1G09350	AT1G09350	AT1G09932	AT1G09790
AT1G09360	AT1G09360	AT1G09935	AT1G09890
AT1G09380	AT1G09380	AT1G09960	AT1G09930
AT1G09480	AT1G09480	AT1G10220	AT1G09932
AT1G09483	AT1G09483	AT1G10250	AT1G09935
AT1G09500	AT1G09500	AT1G10380	AT1G09960
AT1G09510	AT1G09510	AT1G10385	AT1G10010
AT1G09550	AT1G09550	AT1G10400	AT1G10220
AT1G09625	AT1G09625	AT1G10480	AT1G10250
AT1G09665	AT1G09665	AT1G10585	AT1G10260
AT1G09790	AT1G09790	AT1G10586	AT1G10380
AT1G09890	AT1G09890	AT1G10620	AT1G10385
AT1G09930	AT1G09932	AT1G10657	AT1G10400
AT1G09932	AT1G09935	AT1G10680	AT1G10480
AT1G09935	AT1G10010	AT1G10710	AT1G10585
AT1G09960	AT1G10250	AT1G10880	AT1G10586
AT1G10010	AT1G10380	AT1G11080	AT1G10620
AT1G10220	AT1G10385	AT1G11150	AT1G10657
AT1G10250	AT1G10400	AT1G11220	AT1G10680
AT1G10380	AT1G10480	AT1G11230	AT1G10682
AT1G10385	AT1G10585	AT1G11250	AT1G10710
AT1G10480	AT1G10586	AT1G11370	AT1G10880
AT1G10585	AT1G10620	AT1G11460	AT1G11040
AT1G10586	AT1G10657	AT1G11470	AT1G11080
AT1G10620	AT1G10680	AT1G11482	AT1G11120
AT1G10657	AT1G10682	AT1G11510	AT1G11150
AT1G10680	AT1G10880	AT1G11520	AT1G11190
AT1G10682	AT1G11080	AT1G11560	AT1G11220
AT1G10710	AT1G11150	AT1G11572	AT1G11230
AT1G10747	AT1G11190	AT1G11580	AT1G11250
AT1G10880	AT1G11220	AT1G11600	AT1G11265
AT1G11040	AT1G11230	AT1G11608	AT1G11270
AT1G11080	AT1G11250	AT1G11610	AT1G11370
AT1G11150	AT1G11370	AT1G11655	AT1G11420
AT1G11190	AT1G11450	AT1G11670	AT1G11450
AT1G11220	AT1G11460	AT1G11740	AT1G11460
AT1G11230	AT1G11470	AT1G11770	AT1G11470
AT1G11250	AT1G11482	AT1G11806	AT1G11482
AT1G11470	AT1G11500	AT1G11850	AT1G11510
AT1G11482	AT1G11510	AT1G11915	AT1G11520
AT1G11510	AT1G11520	AT1G11920	AT1G11560
AT1G11520	AT1G11560	AT1G11925	AT1G11572
AT1G11560	AT1G11572	AT1G11990	AT1G11580
AT1G11572	AT1G11580	AT1G12010	AT1G11600
AT1G11580	AT1G11600	AT1G12030	AT1G11608
AT1G11600	AT1G11608	AT1G12064	AT1G11610
AT1G11608	AT1G11610	AT1G12070	AT1G11655
AT1G11610	AT1G11620	AT1G12080	AT1G11670
AT1G11620	AT1G11670	AT1G12090	AT1G11740
AT1G11655	AT1G11740	AT1G12100	AT1G11765
AT1G11670	AT1G11765	AT1G12110	AT1G11770
AT1G11740	AT1G11770	AT1G12130	AT1G11806
AT1G11765	AT1G11810	AT1G12160	AT1G11810
AT1G11770	AT1G11915	AT1G12180	AT1G11850
AT1G11806	AT1G11920	AT1G12190	AT1G11915
AT1G11810	AT1G11925	AT1G12200	AT1G11920
AT1G11850	AT1G11990	AT1G12260	AT1G11925
AT1G11915	AT1G12010	AT1G12490	AT1G11990
AT1G11920	AT1G12020	AT1G12560	AT1G12010
AT1G11925	AT1G12030	AT1G12570	AT1G12030
AT1G11990	AT1G12064	AT1G12630	AT1G12064
AT1G12010	AT1G12070	AT1G12805	AT1G12070
AT1G12030	AT1G12080	AT1G12940	AT1G12080
AT1G12040	AT1G12090	AT1G12950	AT1G12100
AT1G12064	AT1G12100	AT1G12960	AT1G12130
AT1G12070	AT1G12110	AT1G12980	AT1G12160
AT1G12080	AT1G12160	AT1G13070	AT1G12170
AT1G12090	AT1G12170	AT1G13130	AT1G12180
AT1G12100	AT1G12180	AT1G13200	AT1G12190
AT1G12130	AT1G12190	AT1G13290	AT1G12200
AT1G12160	AT1G12200	AT1G13300	AT1G12260
AT1G12180	AT1G12260	AT1G13400	AT1G12490
AT1G12190	AT1G12320	AT1G13420	AT1G12560
AT1G12200	AT1G12490	AT1G13430	AT1G12570
AT1G12260	AT1G12540	AT1G13590	AT1G12630
AT1G12320	AT1G12550	AT1G13600	AT1G12660
AT1G12540	AT1G12560	AT1G13605	AT1G12663
AT1G12560	AT1G12570	AT1G13610	AT1G12805
AT1G12570	AT1G12600	AT1G13620	AT1G12860
AT1G12600	AT1G12630	AT1G13650	AT1G12950
AT1G12630	AT1G12660	AT1G13670	AT1G12960
AT1G12660	AT1G12672	AT1G13680	AT1G12980
AT1G12665	AT1G12740	AT1G13710	AT1G13070
AT1G12805	AT1G12805	AT1G13760	AT1G13130
AT1G12870	AT1G12860	AT1G14100	AT1G13200
AT1G12950	AT1G12870	AT1G14110	AT1G13290
AT1G12960	AT1G12940	AT1G14120	AT1G13300
AT1G12980	AT1G12950	AT1G14220	AT1G13370
AT1G13070	AT1G12960	AT1G14240	AT1G13400
AT1G13130	AT1G12980	AT1G14250	AT1G13420
AT1G13200	AT1G13070	AT1G14440	AT1G13430
AT1G13290	AT1G13130	AT1G14540	AT1G13590
AT1G13300	AT1G13200	AT1G14550	AT1G13600
AT1G13370	AT1G13290	AT1G14580	AT1G13605
AT1G13400	AT1G13300	AT1G14630	AT1G13610
AT1G13420	AT1G13370	AT1G14730	AT1G13660
AT1G13430	AT1G13400	AT1G14755	AT1G13670
AT1G13590	AT1G13420	AT1G14760	AT1G13680
AT1G13600	AT1G13430	AT1G14780	AT1G13710
AT1G13605	AT1G13590	AT1G14880	AT1G14100
AT1G13607	AT1G13600	AT1G14930	AT1G14110
AT1G13608	AT1G13605	AT1G14940	AT1G14120
AT1G13609	AT1G13607	AT1G14950	AT1G14220
AT1G13610	AT1G13608	AT1G14960	AT1G14240
AT1G13620	AT1G13609	AT1G15320	AT1G14250
AT1G13650	AT1G13610	AT1G15360	AT1G14440
AT1G13670	AT1G13620	AT1G15460	AT1G14540
AT1G13680	AT1G13635	AT1G15540	AT1G14550
AT1G13710	AT1G13650	AT1G15560	AT1G14580
AT1G13760	AT1G13670	AT1G15580	AT1G14630
AT1G14100	AT1G13680	AT1G15590	AT1G14700
AT1G14110	AT1G13710	AT1G15600	AT1G14730
AT1G14120	AT1G13760	AT1G15610	AT1G14755
AT1G14220	AT1G14100	AT1G15620	AT1G14760
AT1G14240	AT1G14110	AT1G15630	AT1G14870
AT1G14250	AT1G14120	AT1G15640	AT1G14880
AT1G14420	AT1G14220	AT1G15680	AT1G14930
AT1G14440	AT1G14240	AT1G15840	AT1G14940
AT1G14540	AT1G14250	AT1G16290	AT1G14950
AT1G14550	AT1G14440	AT1G16380	AT1G14960
AT1G14580	AT1G14540	AT1G16390	AT1G15320
AT1G14630	AT1G14550	AT1G16400	AT1G15330
AT1G14700	AT1G14580	AT1G16410	AT1G15360
AT1G14730	AT1G14600	AT1G16530	AT1G15380
AT1G14755	AT1G14630	AT1G16905	AT1G15460
AT1G14760	AT1G14700	AT1G16910	AT1G15540
AT1G14780	AT1G14730	AT1G16930	AT1G15580
AT1G14790	AT1G14755	AT1G16940	AT1G15590
AT1G14870	AT1G14760	AT1G16950	AT1G15600
AT1G14880	AT1G14780	AT1G16980	AT1G15610
AT1G14930	AT1G14870	AT1G17000	AT1G15620
AT1G14940	AT1G14880	AT1G17010	AT1G15630
AT1G14950	AT1G14930	AT1G17190	AT1G15640
AT1G14960	AT1G14940	AT1G17200	AT1G15680
AT1G15080	AT1G14950	AT1G17300	AT1G15840
AT1G15320	AT1G14960	AT1G17310	AT1G15850
AT1G15330	AT1G15320	AT1G17345	AT1G16290
AT1G15360	AT1G15330	AT1G17380	AT1G16380
AT1G15380	AT1G15360	AT1G17420	AT1G16390
AT1G15460	AT1G15380	AT1G17615	AT1G16400
AT1G15540	AT1G15385	AT1G17700	AT1G16410
AT1G15590	AT1G15460	AT1G17710	AT1G16530
AT1G15600	AT1G15540	AT1G17770	AT1G16905
AT1G15610	AT1G15550	AT1G17800	AT1G16910
AT1G15620	AT1G15560	AT1G17810	AT1G16930
AT1G15630	AT1G15580	AT1G17950	AT1G16940
AT1G15640	AT1G15590	AT1G17960	AT1G16950
AT1G15680	AT1G15600	AT1G18050	AT1G16980
AT1G15840	AT1G15610	AT1G18100	AT1G17000
AT1G15850	AT1G15620	AT1G18120	AT1G17010
AT1G16290	AT1G15630	AT1G18140	AT1G17190
AT1G16310	AT1G15640	AT1G18191	AT1G17200
AT1G16360	AT1G15680	AT1G18200	AT1G17300
AT1G16380	AT1G15840	AT1G18230	AT1G17310
AT1G16390	AT1G15850	AT1G18290	AT1G17345
AT1G16400	AT1G16290	AT1G18310	AT1G17420
AT1G16410	AT1G16310	AT1G18400	AT1G17700
AT1G16530	AT1G16380	AT1G18410	AT1G17710
AT1G16760	AT1G16390	AT1G18520	AT1G17770
AT1G16905	AT1G16400	AT1G18570	AT1G17800
AT1G16910	AT1G16410	AT1G18710	AT1G17810
AT1G16930	AT1G16500	AT1G18760	AT1G17950
AT1G16940	AT1G16530	AT1G18770	AT1G18050
AT1G16950	AT1G16760	AT1G18780	AT1G18100
AT1G16980	AT1G16850	AT1G18790	AT1G18120
AT1G17000	AT1G16905	AT1G18810	AT1G18140
AT1G17010	AT1G16910	AT1G18835	AT1G18191
AT1G17190	AT1G16930	AT1G18860	AT1G18200
AT1G17200	AT1G16940	AT1G18960	AT1G18230
AT1G17285	AT1G16950	AT1G18970	AT1G18240
AT1G17300	AT1G16980	AT1G19030	AT1G18290
AT1G17310	AT1G17000	AT1G19060	AT1G18310
AT1G17345	AT1G17010	AT1G19230	AT1G18350
AT1G17400	AT1G17020	AT1G19250	AT1G18410
AT1G17420	AT1G17030	AT1G19320	AT1G18520
AT1G17615	AT1G17150	AT1G19390	AT1G18570
AT1G17700	AT1G17190	AT1G19415	AT1G18710
AT1G17710	AT1G17200	AT1G19420	AT1G18760
AT1G17770	AT1G17285	AT1G19460	AT1G18770
AT1G17800	AT1G17300	AT1G19470	AT1G18780
AT1G17810	AT1G17310	AT1G19500	AT1G18790
AT1G17950	AT1G17345	AT1G19510	AT1G18810
AT1G17960	AT1G17380	AT1G19560	AT1G18835
AT1G18050	AT1G17400	AT1G19610	AT1G18860
AT1G18100	AT1G17420	AT1G19620	AT1G18930
AT1G18120	AT1G17615	AT1G19630	AT1G18960
AT1G18140	AT1G17700	AT1G19640	AT1G18970
AT1G18200	AT1G17710	AT1G19670	AT1G19030
AT1G18280	AT1G17770	AT1G19780	AT1G19060
AT1G18290	AT1G17800	AT1G19790	AT1G19160
AT1G18350	AT1G17810	AT1G19810	AT1G19230
AT1G18410	AT1G17910	AT1G19890	AT1G19250
AT1G18520	AT1G17950	AT1G19900	AT1G19320
AT1G18570	AT1G17960	AT1G19930	AT1G19390
AT1G18710	AT1G18050	AT1G19960	AT1G19392
AT1G18760	AT1G18100	AT1G19968	AT1G19415
AT1G18770	AT1G18120	AT1G20070	AT1G19420
AT1G18780	AT1G18140	AT1G20080	AT1G19460
AT1G18790	AT1G18200	AT1G20130	AT1G19470
AT1G18810	AT1G18230	AT1G20132	AT1G19500
AT1G18860	AT1G18250	AT1G20135	AT1G19510
AT1G18960	AT1G18280	AT1G20180	AT1G19560
AT1G18970	AT1G18290	AT1G20310	AT1G19570
AT1G19030	AT1G18350	AT1G20320	AT1G19610
AT1G19060	AT1G18410	AT1G20360	AT1G19620
AT1G19160	AT1G18570	AT1G20500	AT1G19630
AT1G19230	AT1G18710	AT1G20530	AT1G19640
AT1G19250	AT1G18760	AT1G20657	AT1G19670
AT1G19320	AT1G18770	AT1G20730	AT1G19780
AT1G19390	AT1G18773	AT1G20790	AT1G19790
AT1G19415	AT1G18780	AT1G20795	AT1G19810
AT1G19420	AT1G18790	AT1G20800	AT1G19830
AT1G19460	AT1G18810	AT1G20900	AT1G19890
AT1G19470	AT1G18830	AT1G20940	AT1G19900
AT1G19500	AT1G18860	AT1G20990	AT1G19930
AT1G19510	AT1G18960	AT1G21050	AT1G20070
AT1G19530	AT1G18970	AT1G21140	AT1G20080
AT1G19540	AT1G19030	AT1G21290	AT1G20130
AT1G19560	AT1G19060	AT1G21300	AT1G20135
AT1G19610	AT1G19230	AT1G21310	AT1G20180
AT1G19620	AT1G19250	AT1G21320	AT1G20240
AT1G19630	AT1G19320	AT1G21327	AT1G20320
AT1G19640	AT1G19390	AT1G21330	AT1G20350
AT1G19670	AT1G19415	AT1G21360	AT1G20360
AT1G19780	AT1G19470	AT1G21430	AT1G20500
AT1G19790	AT1G19500	AT1G21470	AT1G20530
AT1G19810	AT1G19510	AT1G21475	AT1G20657
AT1G19830	AT1G19560	AT1G21490	AT1G20730
AT1G19890	AT1G19610	AT1G21525	AT1G20795
AT1G19900	AT1G19620	AT1G21530	AT1G20800
AT1G19930	AT1G19630	AT1G21540	AT1G20860
AT1G19960	AT1G19640	AT1G21550	AT1G20900
AT1G19968	AT1G19670	AT1G21850	AT1G20940
AT1G20070	AT1G19790	AT1G21860	AT1G20990
AT1G20080	AT1G19830	AT1G21864	AT1G21100
AT1G20120	AT1G19890	AT1G21870	AT1G21110
AT1G20130	AT1G19900	AT1G21890	AT1G21120
AT1G20132	AT1G19930	AT1G21940	AT1G21130
AT1G20135	AT1G19960	AT1G21950	AT1G21140
AT1G20180	AT1G19968	AT1G21960	AT1G21290
AT1G20240	AT1G20070	AT1G21970	AT1G21300
AT1G20320	AT1G20080	AT1G21973	AT1G21310
AT1G20350	AT1G20120	AT1G21990	AT1G21320
AT1G20360	AT1G20130	AT1G22010	AT1G21326
AT1G20490	AT1G20132	AT1G22015	AT1G21327
AT1G20500	AT1G20135	AT1G22080	AT1G21330
AT1G20530	AT1G20180	AT1G22090	AT1G21360
AT1G20657	AT1G20290	AT1G22100	AT1G21470
AT1G20680	AT1G20310	AT1G22110	AT1G21475
AT1G20730	AT1G20350	AT1G22120	AT1G21490
AT1G20740	AT1G20360	AT1G22210	AT1G21525
AT1G20790	AT1G20500	AT1G22220	AT1G21530
AT1G20795	AT1G20530	AT1G22340	AT1G21540
AT1G20800	AT1G20600	AT1G22350	AT1G21550
AT1G20860	AT1G20657	AT1G22380	AT1G21850
AT1G20900	AT1G20730	AT1G22420	AT1G21860
AT1G20940	AT1G20740	AT1G22440	AT1G21864
AT1G20990	AT1G20795	AT1G22480	AT1G21866
AT1G21100	AT1G20800	AT1G22490	AT1G21870
AT1G21130	AT1G20860	AT1G22600	AT1G21890
AT1G21140	AT1G20900	AT1G22680	AT1G21940
AT1G21230	AT1G20940	AT1G22710	AT1G21945
AT1G21290	AT1G20990	AT1G22760	AT1G21950
AT1G21300	AT1G21010	AT1G22810	AT1G21960
AT1G21310	AT1G21050	AT1G22900	AT1G21970
AT1G21320	AT1G21100	AT1G22910	AT1G21973
AT1G21323	AT1G21120	AT1G22990	AT1G21990
AT1G21326	AT1G21130	AT1G23037	AT1G22000
AT1G21330	AT1G21140	AT1G23070	AT1G22010
AT1G21360	AT1G21290	AT1G23120	AT1G22015
AT1G21430	AT1G21300	AT1G23130	AT1G22065
AT1G21470	AT1G21310	AT1G23160	AT1G22080
AT1G21475	AT1G21320	AT1G23200	AT1G22090
AT1G21490	AT1G21323	AT1G23201	AT1G22110
AT1G21530	AT1G21326	AT1G23205	AT1G22120
AT1G21540	AT1G21330	AT1G23210	AT1G22220
AT1G21550	AT1G21360	AT1G23240	AT1G22340
AT1G21620	AT1G21470	AT1G23250	AT1G22380
AT1G21722	AT1G21475	AT1G23300	AT1G22420
AT1G21850	AT1G21490	AT1G23320	AT1G22440
AT1G21860	AT1G21525	AT1G23340	AT1G22480
AT1G21866	AT1G21530	AT1G23350	AT1G22490
AT1G21870	AT1G21540	AT1G23380	AT1G22570
AT1G21890	AT1G21550	AT1G23410	AT1G22600
AT1G21940	AT1G21850	AT1G23420	AT1G22680
AT1G21950	AT1G21860	AT1G23520	AT1G22710
AT1G21960	AT1G21890	AT1G23530	AT1G22760
AT1G21970	AT1G21910	AT1G23540	AT1G22900
AT1G21990	AT1G21940	AT1G23560	AT1G22910
AT1G22000	AT1G21950	AT1G23570	AT1G22990
AT1G22010	AT1G21960	AT1G23580	AT1G23000
AT1G22015	AT1G21970	AT1G23590	AT1G23037
AT1G22080	AT1G21990	AT1G23600	AT1G23070
AT1G22090	AT1G22000	AT1G23610	AT1G23090
AT1G22100	AT1G22010	AT1G23620	AT1G23120
AT1G22110	AT1G22015	AT1G23640	AT1G23130
AT1G22120	AT1G22065	AT1G23660	AT1G23160
AT1G22130	AT1G22080	AT1G23670	AT1G23200
AT1G22150	AT1G22090	AT1G23680	AT1G23201
AT1G22210	AT1G22120	AT1G23690	AT1G23205
AT1G22220	AT1G22130	AT1G23700	AT1G23210
AT1G22240	AT1G22150	AT1G23720	AT1G23240
AT1G22340	AT1G22210	AT1G23730	AT1G23300
AT1G22380	AT1G22220	AT1G23760	AT1G23320
AT1G22420	AT1G22240	AT1G23770	AT1G23340
AT1G22440	AT1G22340	AT1G23810	AT1G23350
AT1G22480	AT1G22350	AT1G23910	AT1G23380
AT1G22490	AT1G22370	AT1G23965	AT1G23410
AT1G22500	AT1G22380	AT1G24000	AT1G23420
AT1G22570	AT1G22400	AT1G24010	AT1G23520
AT1G22600	AT1G22420	AT1G24020	AT1G23530
AT1G22680	AT1G22440	AT1G24060	AT1G23560
AT1G22710	AT1G22480	AT1G24062	AT1G23570
AT1G22720	AT1G22490	AT1G24068	AT1G23580
AT1G22760	AT1G22500	AT1G24070	AT1G23590
AT1G22810	AT1G22570	AT1G24110	AT1G23600
AT1G22900	AT1G22600	AT1G24130	AT1G23610
AT1G22910	AT1G22680	AT1G24140	AT1G23620
AT1G22990	AT1G22710	AT1G24145	AT1G23640
AT1G23037	AT1G22720	AT1G24147	AT1G23660
AT1G23070	AT1G22760	AT1G24148	AT1G23670
AT1G23120	AT1G22810	AT1G24256	AT1G23690
AT1G23130	AT1G22900	AT1G24260	AT1G23700
AT1G23140	AT1G22910	AT1G24400	AT1G23720
AT1G23147	AT1G22990	AT1G24430	AT1G23730
AT1G23160	AT1G23037	AT1G24470	AT1G23760
AT1G23200	AT1G23070	AT1G24480	AT1G23770
AT1G23201	AT1G23120	AT1G24485	AT1G23810
AT1G23205	AT1G23130	AT1G24520	AT1G24000
AT1G23210	AT1G23140	AT1G24540	AT1G24010
AT1G23240	AT1G23149	AT1G24577	AT1G24020
AT1G23250	AT1G23150	AT1G24590	AT1G24068
AT1G23300	AT1G23160	AT1G24620	AT1G24070
AT1G23320	AT1G23200	AT1G24650	AT1G24110
AT1G23340	AT1G23201	AT1G24657	AT1G24130
AT1G23350	AT1G23205	AT1G24686	AT1G24140
AT1G23380	AT1G23240	AT1G25240	AT1G24147
AT1G23410	AT1G23250	AT1G25250	AT1G24148
AT1G23420	AT1G23270	AT1G25270	AT1G24256
AT1G23510	AT1G23300	AT1G25300	AT1G24260
AT1G23520	AT1G23320	AT1G25310	AT1G24400
AT1G23530	AT1G23340	AT1G25330	AT1G24470
AT1G23560	AT1G23350	AT1G25340	AT1G24480
AT1G23570	AT1G23380	AT1G25400	AT1G24485
AT1G23580	AT1G23420	AT1G25410	AT1G24520
AT1G23590	AT1G23500	AT1G25422	AT1G24540
AT1G23600	AT1G23510	AT1G25425	AT1G24577
AT1G23610	AT1G23520	AT1G25450	AT1G24590
AT1G23660	AT1G23530	AT1G25510	AT1G24620
AT1G23670	AT1G23560	AT1G25530	AT1G24650
AT1G23680	AT1G23570	AT1G25988	AT1G24657
AT1G23690	AT1G23580	AT1G26200	AT1G24733
AT1G23700	AT1G23590	AT1G26240	AT1G24851
AT1G23730	AT1G23600	AT1G26250	AT1G25025
AT1G23760	AT1G23610	AT1G26310	AT1G25054
AT1G23770	AT1G23620	AT1G26320	AT1G25240
AT1G23810	AT1G23640	AT1G26355	AT1G25250
AT1G23965	AT1G23660	AT1G26380	AT1G25270
AT1G24000	AT1G23670	AT1G26390	AT1G25300
AT1G24010	AT1G23680	AT1G26400	AT1G25310
AT1G24020	AT1G23690	AT1G26410	AT1G25330
AT1G24060	AT1G23730	AT1G26420	AT1G25340
AT1G24062	AT1G23760	AT1G26510	AT1G25400
AT1G24068	AT1G23770	AT1G26600	AT1G25410
AT1G24070	AT1G23810	AT1G26700	AT1G25422
AT1G24110	AT1G23935	AT1G26710	AT1G25450
AT1G24130	AT1G23965	AT1G26720	AT1G25510
AT1G24140	AT1G24000	AT1G26780	AT1G25988
AT1G24145	AT1G24010	AT1G26795	AT1G26200
AT1G24147	AT1G24020	AT1G26796	AT1G26240
AT1G24148	AT1G24068	AT1G26797	AT1G26250
AT1G24200	AT1G24070	AT1G26798	AT1G26310
AT1G24250	AT1G24110	AT1G26799	AT1G26320
AT1G24260	AT1G24130	AT1G26820	AT1G26355
AT1G24400	AT1G24140	AT1G26870	AT1G26380
AT1G24430	AT1G24145	AT1G26890	AT1G26390
AT1G24470	AT1G24147	AT1G26945	AT1G26400
AT1G24485	AT1G24148	AT1G26970	AT1G26410
AT1G24520	AT1G24256	AT1G26976	AT1G26420
AT1G24540	AT1G24260	AT1G27020	AT1G26450
AT1G24570	AT1G24400	AT1G27030	AT1G26510
AT1G24577	AT1G24430	AT1G27040	AT1G26600
AT1G24590	AT1G24470	AT1G27160	AT1G26700
AT1G24620	AT1G24480	AT1G27220	AT1G26710
AT1G24650	AT1G24485	AT1G27461	AT1G26720
AT1G24657	AT1G24520	AT1G27550	AT1G26780
AT1G24686	AT1G24540	AT1G27560	AT1G26795
AT1G24735	AT1G24577	AT1G27570	AT1G26796
AT1G25240	AT1G24590	AT1G27610	AT1G26797
AT1G25250	AT1G24620	AT1G27620	AT1G26798
AT1G25270	AT1G24650	AT1G27660	AT1G26799
AT1G25300	AT1G24657	AT1G27670	AT1G26815
AT1G25310	AT1G24686	AT1G27740	AT1G26820
AT1G25330	AT1G24735	AT1G27860	AT1G26870
AT1G25340	AT1G25240	AT1G27870	AT1G26890
AT1G25410	AT1G25250	AT1G27990	AT1G26970
AT1G25422	AT1G25270	AT1G28000	AT1G27030
AT1G25440	AT1G25300	AT1G28030	AT1G27040
AT1G25450	AT1G25310	AT1G28040	AT1G27220
AT1G25510	AT1G25330	AT1G28080	AT1G27240
AT1G25530	AT1G25340	AT1G28160	AT1G27461
AT1G25988	AT1G25410	AT1G28170	AT1G27490
AT1G26200	AT1G25422	AT1G28270	AT1G27540
AT1G26250	AT1G25425	AT1G28290	AT1G27550
AT1G26310	AT1G25440	AT1G28300	AT1G27560
AT1G26320	AT1G25450	AT1G28304	AT1G27570
AT1G26355	AT1G25510	AT1G28305	AT1G27580
AT1G26380	AT1G25530	AT1G28306	AT1G27610
AT1G26390	AT1G25988	AT1G28310	AT1G27620
AT1G26400	AT1G26200	AT1G28323	AT1G27660
AT1G26410	AT1G26250	AT1G28360	AT1G27670
AT1G26420	AT1G26310	AT1G28375	AT1G27740
AT1G26450	AT1G26320	AT1G28390	AT1G27820
AT1G26510	AT1G26355	AT1G28400	AT1G27860
AT1G26590	AT1G26360	AT1G28430	AT1G27870
AT1G26600	AT1G26380	AT1G28470	AT1G27890
AT1G26700	AT1G26390	AT1G28500	AT1G28000
AT1G26710	AT1G26400	AT1G28590	AT1G28020
AT1G26720	AT1G26410	AT1G28640	AT1G28030
AT1G26762	AT1G26420	AT1G28650	AT1G28080
AT1G26780	AT1G26510	AT1G28695	AT1G28130
AT1G26790	AT1G26600	AT1G28700	AT1G28160
AT1G26795	AT1G26700	AT1G29000	AT1G28170
AT1G26796	AT1G26710	AT1G29010	AT1G28270
AT1G26797	AT1G26720	AT1G29050	AT1G28290
AT1G26798	AT1G26762	AT1G29080	AT1G28300
AT1G26799	AT1G26780	AT1G29090	AT1G28304
AT1G26815	AT1G26790	AT1G29100	AT1G28305
AT1G26820	AT1G26795	AT1G29110	AT1G28306
AT1G26870	AT1G26796	AT1G29140	AT1G28310
AT1G26945	AT1G26797	AT1G29160	AT1G28323
AT1G26970	AT1G26798	AT1G29179	AT1G28360
AT1G26976	AT1G26799	AT1G29180	AT1G28375
AT1G27020	AT1G26815	AT1G29195	AT1G28390
AT1G27030	AT1G26820	AT1G29280	AT1G28400
AT1G27040	AT1G26870	AT1G29660	AT1G28430
AT1G27220	AT1G26945	AT1G29724	AT1G28447
AT1G27240	AT1G26970	AT1G29860	AT1G28450
AT1G27461	AT1G26976	AT1G29870	AT1G28455
AT1G27490	AT1G27020	AT1G30080	AT1G28460
AT1G27620	AT1G27030	AT1G30100	AT1G28470
AT1G27660	AT1G27040	AT1G30135	AT1G28500
AT1G27670	AT1G27220	AT1G30150	AT1G28590
AT1G27671	AT1G27240	AT1G30160	AT1G28640
AT1G27740	AT1G27461	AT1G30170	AT1G28650
AT1G27860	AT1G27550	AT1G30180	AT1G28695
AT1G27950	AT1G27560	AT1G30250	AT1G28700
AT1G27990	AT1G27610	AT1G30350	AT1G29000
AT1G28000	AT1G27620	AT1G30530	AT1G29010
AT1G28002	AT1G27660	AT1G30650	AT1G29050
AT1G28020	AT1G27670	AT1G30700	AT1G29080
AT1G28030	AT1G27740	AT1G30710	AT1G29090
AT1G28070	AT1G27860	AT1G30720	AT1G29100
AT1G28080	AT1G27950	AT1G30730	AT1G29110
AT1G28160	AT1G28000	AT1G30740	AT1G29140
AT1G28170	AT1G28020	AT1G30760	AT1G29160
AT1G28270	AT1G28030	AT1G30780	AT1G29179
AT1G28290	AT1G28070	AT1G30790	AT1G29195
AT1G28300	AT1G28080	AT1G30795	AT1G29280
AT1G28304	AT1G28160	AT1G30814	AT1G29660
AT1G28305	AT1G28170	AT1G30835	AT1G29720
AT1G28306	AT1G28270	AT1G30840	AT1G29860
AT1G28310	AT1G28290	AT1G30920	AT1G29870
AT1G28323	AT1G28300	AT1G30921	AT1G30080
AT1G28327	AT1G28304	AT1G30925	AT1G30100
AT1G28360	AT1G28305	AT1G30930	AT1G30140
AT1G28375	AT1G28306	AT1G30935	AT1G30150
AT1G28390	AT1G28310	AT1G30940	AT1G30160
AT1G28400	AT1G28323	AT1G30945	AT1G30170
AT1G28430	AT1G28360	AT1G30950	AT1G30180
AT1G28470	AT1G28375	AT1G30990	AT1G30250
AT1G28500	AT1G28390	AT1G31000	AT1G30350
AT1G28590	AT1G28400	AT1G31040	AT1G30530
AT1G28591	AT1G28430	AT1G31050	AT1G30650
AT1G28630	AT1G28460	AT1G31060	AT1G30660
AT1G28640	AT1G28465	AT1G31090	AT1G30700
AT1G28650	AT1G28470	AT1G31163	AT1G30710
AT1G28695	AT1G28480	AT1G31166	AT1G30720
AT1G28700	AT1G28500	AT1G31250	AT1G30730
AT1G29000	AT1G28590	AT1G31260	AT1G30740
AT1G29010	AT1G28610	AT1G31290	AT1G30760
AT1G29020	AT1G28620	AT1G31310	AT1G30780
AT1G29080	AT1G28630	AT1G31510	AT1G30784
AT1G29090	AT1G28640	AT1G31520	AT1G30790
AT1G29100	AT1G28650	AT1G31530	AT1G30795
AT1G29110	AT1G28695	AT1G31540	AT1G30814
AT1G29140	AT1G28700	AT1G31620	AT1G30835
AT1G29160	AT1G29000	AT1G31630	AT1G30840
AT1G29179	AT1G29010	AT1G31670	AT1G30920
AT1G29180	AT1G29020	AT1G31690	AT1G30921
AT1G29190	AT1G29050	AT1G31710	AT1G30925
AT1G29195	AT1G29080	AT1G31720	AT1G30930
AT1G29200	AT1G29090	AT1G31772	AT1G30935
AT1G29270	AT1G29100	AT1G31885	AT1G30940
AT1G29280	AT1G29110	AT1G31983	AT1G30945
AT1G29475	AT1G29140	AT1G31990	AT1G30950
AT1G29480	AT1G29160	AT1G32020	AT1G30990
AT1G29660	AT1G29179	AT1G32030	AT1G31000
AT1G29670	AT1G29180	AT1G32049	AT1G31040
AT1G29680	AT1G29195	AT1G32100	AT1G31050
AT1G29715	AT1G29270	AT1G32140	AT1G31060
AT1G29720	AT1G29280	AT1G32170	AT1G31090
AT1G29724	AT1G29290	AT1G32172	AT1G31140
AT1G29860	AT1G29475	AT1G32240	AT1G31163
AT1G29870	AT1G29670	AT1G32350	AT1G31166
AT1G30050	AT1G29680	AT1G32361	AT1G31250
AT1G30060	AT1G29720	AT1G32420	AT1G31260
AT1G30080	AT1G29860	AT1G32430	AT1G31270
AT1G30100	AT1G29870	AT1G32450	AT1G31290
AT1G30135	AT1G30080	AT1G32560	AT1G31310
AT1G30140	AT1G30100	AT1G32660	AT1G31355
AT1G30150	AT1G30135	AT1G32770	AT1G31510
AT1G30160	AT1G30140	AT1G32780	AT1G31520
AT1G30170	AT1G30150	AT1G32850	AT1G31530
AT1G30180	AT1G30160	AT1G32975	AT1G31540
AT1G30190	AT1G30170	AT1G32980	AT1G31620
AT1G30250	AT1G30180	AT1G33010	AT1G31630
AT1G30350	AT1G30190	AT1G33020	AT1G31640
AT1G30455	AT1G30210	AT1G33080	AT1G31670
AT1G30515	AT1G30250	AT1G33090	AT1G31690
AT1G30530	AT1G30350	AT1G33100	AT1G31710
AT1G30650	AT1G30650	AT1G33280	AT1G31720
AT1G30660	AT1G30660	AT1G33300	AT1G31772
AT1G30670	AT1G30700	AT1G33320	AT1G31885
AT1G30700	AT1G30710	AT1G33440	AT1G31983
AT1G30710	AT1G30720	AT1G33530	AT1G31990
AT1G30720	AT1G30730	AT1G33540	AT1G32020
AT1G30730	AT1G30740	AT1G33550	AT1G32030
AT1G30740	AT1G30760	AT1G33610	AT1G32049
AT1G30760	AT1G30780	AT1G33670	AT1G32100
AT1G30780	AT1G30790	AT1G33710	AT1G32140
AT1G30790	AT1G30795	AT1G33720	AT1G32170
AT1G30795	AT1G30814	AT1G33730	AT1G32172
AT1G30814	AT1G30840	AT1G33740	AT1G32240
AT1G30835	AT1G30850	AT1G33743	AT1G32270
AT1G30840	AT1G30920	AT1G33750	AT1G32350
AT1G30920	AT1G30921	AT1G33760	AT1G32420
AT1G30921	AT1G30925	AT1G33811	AT1G32430
AT1G30925	AT1G30930	AT1G33820	AT1G32450
AT1G30930	AT1G30935	AT1G33830	AT1G32560
AT1G30935	AT1G30940	AT1G33835	AT1G32660
AT1G30940	AT1G30945	AT1G33840	AT1G32710
AT1G30945	AT1G30950	AT1G33850	AT1G32770
AT1G30950	AT1G30990	AT1G33860	AT1G32780
AT1G30972	AT1G31000	AT1G33870	AT1G32850
AT1G30974	AT1G31040	AT1G33880	AT1G32960
AT1G30990	AT1G31050	AT1G33890	AT1G32975
AT1G31000	AT1G31060	AT1G33900	AT1G32980
AT1G31040	AT1G31080	AT1G33910	AT1G33020
AT1G31050	AT1G31090	AT1G33920	AT1G33070
AT1G31060	AT1G31093	AT1G33930	AT1G33080
AT1G31080	AT1G31163	AT1G33940	AT1G33090
AT1G31090	AT1G31166	AT1G33960	AT1G33100
AT1G31093	AT1G31250	AT1G34047	AT1G33102
AT1G31140	AT1G31260	AT1G34050	AT1G33280
AT1G31163	AT1G31270	AT1G34140	AT1G33300
AT1G31166	AT1G31290	AT1G34330	AT1G33320
AT1G31260	AT1G31310	AT1G34460	AT1G33440
AT1G31270	AT1G31390	AT1G34480	AT1G33510
AT1G31290	AT1G31400	AT1G34490	AT1G33530
AT1G31310	AT1G31510	AT1G34500	AT1G33540
AT1G31355	AT1G31520	AT1G34510	AT1G33550
AT1G31400	AT1G31530	AT1G34520	AT1G33610
AT1G31510	AT1G31540	AT1G34540	AT1G33670
AT1G31520	AT1G31550	AT1G34575	AT1G33710
AT1G31530	AT1G31620	AT1G34580	AT1G33720
AT1G31540	AT1G31640	AT1G34650	AT1G33730
AT1G31550	AT1G31670	AT1G34670	AT1G33740
AT1G31580	AT1G31690	AT1G34790	AT1G33743
AT1G31620	AT1G31710	AT1G35140	AT1G33750
AT1G31630	AT1G31720	AT1G35146	AT1G33760
AT1G31640	AT1G31772	AT1G35186	AT1G33790
AT1G31670	AT1G31885	AT1G35210	AT1G33811
AT1G31690	AT1G31983	AT1G35230	AT1G33820
AT1G31710	AT1G31990	AT1G35250	AT1G33830
AT1G31720	AT1G32030	AT1G35255	AT1G33835
AT1G31772	AT1G32040	AT1G35260	AT1G33840
AT1G31880	AT1G32049	AT1G35270	AT1G33850
AT1G31885	AT1G32100	AT1G35290	AT1G33860
AT1G31950	AT1G32140	AT1G35310	AT1G33870
AT1G31983	AT1G32170	AT1G35330	AT1G33880
AT1G32020	AT1G32172	AT1G35360	AT1G33890
AT1G32030	AT1G32240	AT1G35365	AT1G33900
AT1G32049	AT1G32270	AT1G35440	AT1G33910
AT1G32100	AT1G32280	AT1G35450	AT1G33920
AT1G32140	AT1G32350	AT1G35545	AT1G33930
AT1G32170	AT1G32420	AT1G35550	AT1G33940
AT1G32172	AT1G32430	AT1G35630	AT1G33960
AT1G32240	AT1G32450	AT1G35690	AT1G34047
AT1G32300	AT1G32510	AT1G35750	AT1G34050
AT1G32350	AT1G32560	AT1G35830	AT1G34140
AT1G32361	AT1G32660	AT1G35880	AT1G34330
AT1G32420	AT1G32710	AT1G35890	AT1G34400
AT1G32430	AT1G32770	AT1G35910	AT1G34440
AT1G32450	AT1G32780	AT1G36150	AT1G34460
AT1G32560	AT1G32850	AT1G37140	AT1G34480
AT1G32585	AT1G32910	AT1G40104	AT1G34490
AT1G32660	AT1G32975	AT1G42703	AT1G34500
AT1G32710	AT1G32980	AT1G43005	AT1G34510
AT1G32763	AT1G33020	AT1G43010	AT1G34520
AT1G32770	AT1G33070	AT1G43040	AT1G34540
AT1G32780	AT1G33080	AT1G43140	AT1G34545
AT1G32850	AT1G33090	AT1G43640	AT1G34575
AT1G32910	AT1G33100	AT1G43650	AT1G34580
AT1G32970	AT1G33110	AT1G43800	AT1G34650
AT1G32975	AT1G33220	AT1G43886	AT1G34670
AT1G32980	AT1G33280	AT1G44050	AT1G34700
AT1G33010	AT1G33320	AT1G44075	AT1G34790
AT1G33020	AT1G33440	AT1G44080	AT1G34904
AT1G33070	AT1G33510	AT1G44090	AT1G34967
AT1G33080	AT1G33530	AT1G44180	AT1G35140
AT1G33090	AT1G33540	AT1G44191	AT1G35170
AT1G33100	AT1G33610	AT1G44224	AT1G35180
AT1G33102	AT1G33670	AT1G44286	AT1G35186
AT1G33170	AT1G33710	AT1G44318	AT1G35210
AT1G33220	AT1G33720	AT1G44350	AT1G35230
AT1G33280	AT1G33730	AT1G44478	AT1G35250
AT1G33320	AT1G33743	AT1G44542	AT1G35255
AT1G33440	AT1G33750	AT1G44740	AT1G35260
AT1G33510	AT1G33760	AT1G44800	AT1G35270
AT1G33540	AT1G33790	AT1G44830	AT1G35290
AT1G33560	AT1G33811	AT1G45063	AT1G35310
AT1G33590	AT1G33817	AT1G45100	AT1G35320
AT1G33600	AT1G33820	AT1G45145	AT1G35330
AT1G33610	AT1G33830	AT1G45201	AT1G35360
AT1G33670	AT1G33835	AT1G46264	AT1G35365
AT1G33720	AT1G33840	AT1G46408	AT1G35440
AT1G33730	AT1G33855	AT1G46480	AT1G35490
AT1G33743	AT1G33870	AT1G46552	AT1G35550
AT1G33750	AT1G33880	AT1G46840	AT1G35570
AT1G33760	AT1G33890	AT1G46912	AT1G35630
AT1G33790	AT1G33900	AT1G47300	AT1G35690
AT1G33811	AT1G33910	AT1G47317	AT1G35750
AT1G33813	AT1G33920	AT1G47320	AT1G35830
AT1G33817	AT1G33930	AT1G47350	AT1G35870
AT1G33820	AT1G33940	AT1G47370	AT1G35880
AT1G33830	AT1G33960	AT1G47389	AT1G35890
AT1G33835	AT1G34044	AT1G47390	AT1G35910
AT1G33840	AT1G34046	AT1G47395	AT1G36060
AT1G33870	AT1G34047	AT1G47400	AT1G36080
AT1G33880	AT1G34050	AT1G47405	AT1G36150
AT1G33890	AT1G34140	AT1G47435	AT1G36305
AT1G33900	AT1G34281	AT1G47480	AT1G36400
AT1G33910	AT1G34330	AT1G47485	AT1G36550
AT1G33920	AT1G34440	AT1G47510	AT1G36763
AT1G33930	AT1G34460	AT1G47540	AT1G37015
AT1G33940	AT1G34480	AT1G47600	AT1G37130
AT1G33960	AT1G34490	AT1G47603	AT1G37140
AT1G34047	AT1G34500	AT1G47606	AT1G37735
AT1G34095	AT1G34510	AT1G47610	AT1G38194
AT1G34140	AT1G34520	AT1G47655	AT1G38390
AT1G34330	AT1G34540	AT1G47670	AT1G38440
AT1G34460	AT1G34545	AT1G47705	AT1G38630
AT1G34480	AT1G34575	AT1G47730	AT1G38790
AT1G34490	AT1G34580	AT1G47770	AT1G38870
AT1G34500	AT1G34650	AT1G47780	AT1G40076
AT1G34510	AT1G34670	AT1G47786	AT1G40085
AT1G34520	AT1G34790	AT1G47790	AT1G40101
AT1G34540	AT1G35140	AT1G47800	AT1G40104
AT1G34575	AT1G35186	AT1G47810	AT1G40115
AT1G34580	AT1G35210	AT1G47860	AT1G40117
AT1G34650	AT1G35230	AT1G47885	AT1G40119
AT1G34670	AT1G35250	AT1G47920	AT1G40121
AT1G34790	AT1G35255	AT1G47980	AT1G40390
AT1G35115	AT1G35260	AT1G47990	AT1G41726
AT1G35140	AT1G35270	AT1G48070	AT1G41797
AT1G35146	AT1G35290	AT1G48095	AT1G41840
AT1G35170	AT1G35310	AT1G48130	AT1G41855
AT1G35180	AT1G35330	AT1G48190	AT1G41930
AT1G35186	AT1G35360	AT1G48405	AT1G42300
AT1G35210	AT1G35365	AT1G48500	AT1G42367
AT1G35230	AT1G35440	AT1G48510	AT1G42560
AT1G35250	AT1G35450	AT1G48530	AT1G42605
AT1G35255	AT1G35490	AT1G48590	AT1G42980
AT1G35260	AT1G35550	AT1G48670	AT1G43005
AT1G35270	AT1G35570	AT1G48690	AT1G43010
AT1G35290	AT1G35610	AT1G48700	AT1G43020
AT1G35310	AT1G35630	AT1G48730	AT1G43140
AT1G35320	AT1G35690	AT1G48800	AT1G43171
AT1G35330	AT1G35750	AT1G48810	AT1G43310
AT1G35360	AT1G35830	AT1G48910	AT1G43630
AT1G35365	AT1G35880	AT1G48980	AT1G43640
AT1G35400	AT1G35890	AT1G48990	AT1G43755
AT1G35440	AT1G35910	AT1G49005	AT1G43800
AT1G35465	AT1G36060	AT1G49030	AT1G43845
AT1G35490	AT1G36150	AT1G49060	AT1G43886
AT1G35550	AT1G36940	AT1G49100	AT1G43950
AT1G35610	AT1G37130	AT1G49110	AT1G44050
AT1G35630	AT1G37140	AT1G49120	AT1G44080
AT1G35710	AT1G42560	AT1G49190	AT1G44090
AT1G35730	AT1G43005	AT1G49220	AT1G44180
AT1G35750	AT1G43010	AT1G49250	AT1G44191
AT1G35830	AT1G43020	AT1G49260	AT1G44224
AT1G35880	AT1G43140	AT1G49270	AT1G44286
AT1G35890	AT1G43171	AT1G49290	AT1G44318
AT1G35910	AT1G43180	AT1G49310	AT1G44350
AT1G36060	AT1G43630	AT1G49320	AT1G44478
AT1G36150	AT1G43640	AT1G49330	AT1G44542
AT1G36580	AT1G43650	AT1G49370	AT1G44740
AT1G36940	AT1G43680	AT1G49430	AT1G44800
AT1G36950	AT1G43800	AT1G49450	AT1G44830
AT1G37130	AT1G43886	AT1G49470	AT1G45010
AT1G37140	AT1G44010	AT1G49570	AT1G45063
AT1G41830	AT1G44050	AT1G49770	AT1G45100
AT1G42490	AT1G44080	AT1G49800	AT1G45145
AT1G42980	AT1G44090	AT1G49860	AT1G45191
AT1G43005	AT1G44130	AT1G49930	AT1G45201
AT1G43010	AT1G44180	AT1G49960	AT1G46120
AT1G43020	AT1G44191	AT1G50050	AT1G46264
AT1G43040	AT1G44224	AT1G50090	AT1G46336
AT1G43050	AT1G44286	AT1G50130	AT1G46408
AT1G43140	AT1G44318	AT1G50220	AT1G46480
AT1G43160	AT1G44350	AT1G50310	AT1G46552
AT1G43171	AT1G44478	AT1G50610	AT1G46840
AT1G43180	AT1G44542	AT1G50650	AT1G46912
AT1G43630	AT1G44740	AT1G50690	AT1G47300
AT1G43640	AT1G44800	AT1G50760	AT1G47317
AT1G43650	AT1G44830	AT1G50870	AT1G47320
AT1G43781	AT1G44940	AT1G50880	AT1G47350
AT1G43790	AT1G44970	AT1G50960	AT1G47370
AT1G43800	AT1G45010	AT1G50980	AT1G47389
AT1G43810	AT1G45015	AT1G50990	AT1G47390
AT1G43886	AT1G45063	AT1G51000	AT1G47395
AT1G43997	AT1G45100	AT1G51010	AT1G47400
AT1G44010	AT1G45145	AT1G51030	AT1G47405
AT1G44020	AT1G45191	AT1G51040	AT1G47435
AT1G44030	AT1G45201	AT1G51050	AT1G47440
AT1G44050	AT1G46120	AT1G51150	AT1G47480
AT1G44080	AT1G46264	AT1G51175	AT1G47485
AT1G44090	AT1G46408	AT1G51190	AT1G47495
AT1G44130	AT1G46480	AT1G51210	AT1G47510
AT1G44180	AT1G46552	AT1G51220	AT1G47540
AT1G44191	AT1G46840	AT1G51230	AT1G47590
AT1G44224	AT1G46912	AT1G51240	AT1G47595
AT1G44286	AT1G47300	AT1G51250	AT1G47600
AT1G44318	AT1G47317	AT1G51260	AT1G47603
AT1G44350	AT1G47320	AT1G51270	AT1G47606
AT1G44478	AT1G47350	AT1G51290	AT1G47610
AT1G44542	AT1G47370	AT1G51300	AT1G47620
AT1G44740	AT1G47389	AT1G51330	AT1G47655
AT1G44800	AT1G47390	AT1G51355	AT1G47670
AT1G44830	AT1G47395	AT1G51440	AT1G47705
AT1G44970	AT1G47400	AT1G51470	AT1G47730
AT1G45010	AT1G47405	AT1G51480	AT1G47770
AT1G45015	AT1G47430	AT1G51490	AT1G47780
AT1G45063	AT1G47435	AT1G51500	AT1G47783
AT1G45100	AT1G47440	AT1G51805	AT1G47786
AT1G45145	AT1G47480	AT1G51810	AT1G47790
AT1G45191	AT1G47485	AT1G51820	AT1G47800
AT1G45201	AT1G47495	AT1G51830	AT1G47810
AT1G45616	AT1G47540	AT1G51840	AT1G47860
AT1G46192	AT1G47590	AT1G51850	AT1G47885
AT1G46264	AT1G47600	AT1G51860	AT1G47890
AT1G46408	AT1G47603	AT1G51870	AT1G47915
AT1G46480	AT1G47606	AT1G51880	AT1G47920
AT1G46552	AT1G47610	AT1G51890	AT1G47980
AT1G46840	AT1G47670	AT1G51900	AT1G47990
AT1G46912	AT1G47730	AT1G51910	AT1G48000
AT1G46984	AT1G47770	AT1G51913	AT1G48070
AT1G47271	AT1G47780	AT1G51915	AT1G48095
AT1G47300	AT1G47786	AT1G51920	AT1G48130
AT1G47317	AT1G47790	AT1G51930	AT1G48190
AT1G47320	AT1G47800	AT1G52000	AT1G48325
AT1G47350	AT1G47810	AT1G52030	AT1G48400
AT1G47370	AT1G47860	AT1G52040	AT1G48405
AT1G47389	AT1G47885	AT1G52050	AT1G48500
AT1G47390	AT1G47920	AT1G52060	AT1G48510
AT1G47395	AT1G47980	AT1G52070	AT1G48590
AT1G47400	AT1G47990	AT1G52100	AT1G48660
AT1G47405	AT1G48000	AT1G52110	AT1G48670
AT1G47435	AT1G48060	AT1G52120	AT1G48690
AT1G47440	AT1G48070	AT1G52130	AT1G48698
AT1G47460	AT1G48130	AT1G52140	AT1G48700
AT1G47480	AT1G48190	AT1G52190	AT1G48710
AT1G47485	AT1G48325	AT1G52191	AT1G48720
AT1G47495	AT1G48340	AT1G52210	AT1G48730
AT1G47510	AT1G48405	AT1G52211	AT1G48800
AT1G47540	AT1G48500	AT1G52400	AT1G48820
AT1G47590	AT1G48510	AT1G52415	AT1G48910
AT1G47595	AT1G48530	AT1G52440	AT1G48980
AT1G47600	AT1G48590	AT1G52460	AT1G48990
AT1G47603	AT1G48640	AT1G52470	AT1G49005
AT1G47606	AT1G48660	AT1G52490	AT1G49030
AT1G47610	AT1G48670	AT1G52680	AT1G49060
AT1G47670	AT1G48690	AT1G52690	AT1G49100
AT1G47705	AT1G48698	AT1G52695	AT1G49110
AT1G47730	AT1G48700	AT1G52696	AT1G49120
AT1G47765	AT1G48730	AT1G52700	AT1G49190
AT1G47770	AT1G48800	AT1G52800	AT1G49220
AT1G47780	AT1G48810	AT1G52827	AT1G49250
AT1G47786	AT1G48820	AT1G52830	AT1G49260
AT1G47790	AT1G48910	AT1G52890	AT1G49270
AT1G47800	AT1G48980	AT1G52900	AT1G49290
AT1G47810	AT1G48990	AT1G52942	AT1G49310
AT1G47860	AT1G49005	AT1G52970	AT1G49320
AT1G47885	AT1G49030	AT1G53020	AT1G49330
AT1G47890	AT1G49100	AT1G53080	AT1G49430
AT1G47920	AT1G49110	AT1G53130	AT1G49450
AT1G47980	AT1G49120	AT1G53160	AT1G49470
AT1G47990	AT1G49190	AT1G53163	AT1G49570
AT1G48000	AT1G49210	AT1G53260	AT1G49770
AT1G48010	AT1G49220	AT1G53325	AT1G49800
AT1G48070	AT1G49230	AT1G53340	AT1G49810
AT1G48095	AT1G49250	AT1G53360	AT1G49860
AT1G48130	AT1G49260	AT1G53370	AT1G49930
AT1G48190	AT1G49270	AT1G53420	AT1G49938
AT1G48325	AT1G49290	AT1G53540	AT1G49960
AT1G48340	AT1G49310	AT1G53600	AT1G50050
AT1G48405	AT1G49320	AT1G53610	AT1G50090
AT1G48470	AT1G49330	AT1G53620	AT1G50130
AT1G48500	AT1G49370	AT1G53625	AT1G50220
AT1G48510	AT1G49430	AT1G53630	AT1G50310
AT1G48530	AT1G49450	AT1G53633	AT1G50470
AT1G48590	AT1G49470	AT1G53635	AT1G50650
AT1G48625	AT1G49570	AT1G53640	AT1G50690
AT1G48640	AT1G49770	AT1G53660	AT1G50691
AT1G48660	AT1G49800	AT1G53687	AT1G50720
AT1G48670	AT1G49810	AT1G53690	AT1G50870
AT1G48690	AT1G49860	AT1G53700	AT1G50880
AT1G48700	AT1G49930	AT1G53705	AT1G50960
AT1G48730	AT1G50050	AT1G53815	AT1G50980
AT1G48800	AT1G50060	AT1G53820	AT1G50990
AT1G48810	AT1G50090	AT1G53830	AT1G51000
AT1G48910	AT1G50210	AT1G53930	AT1G51010
AT1G48980	AT1G50220	AT1G53940	AT1G51030
AT1G48990	AT1G50310	AT1G53990	AT1G51040
AT1G49005	AT1G50610	AT1G54000	AT1G51050
AT1G49030	AT1G50650	AT1G54010	AT1G51150
AT1G49060	AT1G50680	AT1G54020	AT1G51175
AT1G49100	AT1G50690	AT1G54040	AT1G51190
AT1G49110	AT1G50720	AT1G54200	AT1G51210
AT1G49120	AT1G50870	AT1G54230	AT1G51220
AT1G49190	AT1G50880	AT1G54300	AT1G51230
AT1G49210	AT1G50960	AT1G54330	AT1G51240
AT1G49220	AT1G50980	AT1G54450	AT1G51250
AT1G49250	AT1G50990	AT1G54470	AT1G51260
AT1G49260	AT1G51000	AT1G54530	AT1G51270
AT1G49270	AT1G51010	AT1G54540	AT1G51290
AT1G49290	AT1G51030	AT1G54550	AT1G51300
AT1G49310	AT1G51040	AT1G54560	AT1G51320
AT1G49320	AT1G51050	AT1G54575	AT1G51330
AT1G49330	AT1G51150	AT1G54590	AT1G51355
AT1G49370	AT1G51190	AT1G54600	AT1G51440
AT1G49430	AT1G51210	AT1G54660	AT1G51470
AT1G49450	AT1G51220	AT1G54860	AT1G51480
AT1G49470	AT1G51230	AT1G54870	AT1G51490
AT1G49550	AT1G51240	AT1G54880	AT1G51780
AT1G49570	AT1G51250	AT1G54890	AT1G51805
AT1G49770	AT1G51260	AT1G54930	AT1G51810
AT1G49790	AT1G51270	AT1G54940	AT1G51820
AT1G49800	AT1G51290	AT1G54955	AT1G51830
AT1G49810	AT1G51300	AT1G54970	AT1G51840
AT1G49830	AT1G51320	AT1G54980	AT1G51850
AT1G49860	AT1G51330	AT1G55020	AT1G51860
AT1G49930	AT1G51355	AT1G55030	AT1G51870
AT1G49938	AT1G51440	AT1G55035	AT1G51880
AT1G50050	AT1G51470	AT1G55110	AT1G51900
AT1G50060	AT1G51480	AT1G55220	AT1G51910
AT1G50090	AT1G51490	AT1G55221	AT1G51913
AT1G50130	AT1G51780	AT1G55230	AT1G51915
AT1G50190	AT1G51805	AT1G55240	AT1G51920
AT1G50220	AT1G51810	AT1G55260	AT1G51930
AT1G50310	AT1G51820	AT1G55380	AT1G51990
AT1G50610	AT1G51830	AT1G55390	AT1G52000
AT1G50650	AT1G51840	AT1G55410	AT1G52030
AT1G50680	AT1G51850	AT1G55420	AT1G52040
AT1G50690	AT1G51860	AT1G55430	AT1G52050
AT1G50720	AT1G51870	AT1G55440	AT1G52060
AT1G50760	AT1G51880	AT1G55560	AT1G52070
AT1G50870	AT1G51890	AT1G55570	AT1G52100
AT1G50880	AT1G51900	AT1G55580	AT1G52110
AT1G50930	AT1G51910	AT1G55590	AT1G52120
AT1G50960	AT1G51913	AT1G55600	AT1G52130
AT1G50970	AT1G51915	AT1G55604	AT1G52140
AT1G50980	AT1G51920	AT1G55650	AT1G52190
AT1G50990	AT1G51930	AT1G55660	AT1G52210
AT1G51000	AT1G51990	AT1G55700	AT1G52211
AT1G51010	AT1G52000	AT1G55720	AT1G52400
AT1G51030	AT1G52030	AT1G55790	AT1G52440
AT1G51040	AT1G52040	AT1G55928	AT1G52460
AT1G51050	AT1G52050	AT1G56030	AT1G52470
AT1G51150	AT1G52060	AT1G56040	AT1G52490
AT1G51190	AT1G52070	AT1G56100	AT1G52680
AT1G51220	AT1G52100	AT1G56150	AT1G52690
AT1G51230	AT1G52110	AT1G56160	AT1G52695
AT1G51240	AT1G52120	AT1G56165	AT1G52696
AT1G51250	AT1G52130	AT1G56240	AT1G52700
AT1G51260	AT1G52140	AT1G56242	AT1G52800
AT1G51270	AT1G52190	AT1G56250	AT1G52830
AT1G51290	AT1G52191	AT1G56270	AT1G52840
AT1G51300	AT1G52200	AT1G56360	AT1G52890
AT1G51320	AT1G52210	AT1G56380	AT1G52900
AT1G51330	AT1G52211	AT1G56385	AT1G52940
AT1G51355	AT1G52290	AT1G56400	AT1G52942
AT1G51440	AT1G52400	AT1G56410	AT1G53020
AT1G51460	AT1G52410	AT1G56415	AT1G53080
AT1G51470	AT1G52440	AT1G56430	AT1G53130
AT1G51480	AT1G52460	AT1G56480	AT1G53160
AT1G51490	AT1G52470	AT1G56490	AT1G53163
AT1G51780	AT1G52490	AT1G56540	AT1G53260
AT1G51805	AT1G52680	AT1G56553	AT1G53325
AT1G51810	AT1G52690	AT1G56600	AT1G53340
AT1G51820	AT1G52695	AT1G56620	AT1G53360
AT1G51830	AT1G52696	AT1G56630	AT1G53370
AT1G51840	AT1G52700	AT1G56650	AT1G53420
AT1G51850	AT1G52800	AT1G56680	AT1G53540
AT1G51860	AT1G52830	AT1G57565	AT1G53600
AT1G51870	AT1G52890	AT1G57570	AT1G53610
AT1G51880	AT1G52900	AT1G57580	AT1G53620
AT1G51890	AT1G52942	AT1G57650	AT1G53630
AT1G51900	AT1G52990	AT1G57670	AT1G53633
AT1G51910	AT1G53020	AT1G57690	AT1G53635
AT1G51913	AT1G53080	AT1G57740	AT1G53640
AT1G51915	AT1G53130	AT1G57750	AT1G53660
AT1G51920	AT1G53160	AT1G57800	AT1G53687
AT1G51930	AT1G53163	AT1G57810	AT1G53690
AT1G51990	AT1G53260	AT1G57830	AT1G53700
AT1G52000	AT1G53325	AT1G57835	AT1G53815
AT1G52030	AT1G53340	AT1G58007	AT1G53820
AT1G52040	AT1G53360	AT1G58010	AT1G53830
AT1G52050	AT1G53370	AT1G58037	AT1G53870
AT1G52060	AT1G53420	AT1G58050	AT1G53890
AT1G52070	AT1G53540	AT1G58090	AT1G53990
AT1G52110	AT1G53610	AT1G58170	AT1G54000
AT1G52120	AT1G53620	AT1G58190	AT1G54010
AT1G52130	AT1G53630	AT1G58225	AT1G54020
AT1G52140	AT1G53633	AT1G58260	AT1G54035
AT1G52190	AT1G53635	AT1G58270	AT1G54040
AT1G52191	AT1G53640	AT1G58280	AT1G54200
AT1G52200	AT1G53660	AT1G58300	AT1G54230
AT1G52211	AT1G53690	AT1G58310	AT1G54300
AT1G52400	AT1G53700	AT1G58320	AT1G54330
AT1G52440	AT1G53705	AT1G58330	AT1G54470
AT1G52460	AT1G53815	AT1G58340	AT1G54540
AT1G52470	AT1G53820	AT1G58370	AT1G54550
AT1G52490	AT1G53830	AT1G58390	AT1G54560
AT1G52650	AT1G53930	AT1G58400	AT1G54575
AT1G52680	AT1G53940	AT1G58410	AT1G54660
AT1G52690	AT1G53950	AT1G58450	AT1G54720
AT1G52700	AT1G53970	AT1G58460	AT1G54860
AT1G52770	AT1G53990	AT1G59453	AT1G54870
AT1G52800	AT1G54000	AT1G59500	AT1G54890
AT1G52830	AT1G54010	AT1G59535	AT1G54923
AT1G52840	AT1G54020	AT1G59630	AT1G54926
AT1G52890	AT1G54035	AT1G59670	AT1G54930
AT1G52900	AT1G54040	AT1G59675	AT1G54940
AT1G52940	AT1G54200	AT1G59680	AT1G54955
AT1G52942	AT1G54300	AT1G59690	AT1G54970
AT1G52970	AT1G54330	AT1G59722	AT1G54980
AT1G53020	AT1G54400	AT1G59725	AT1G55010
AT1G53080	AT1G54450	AT1G59730	AT1G55030
AT1G53130	AT1G54470	AT1G59740	AT1G55035
AT1G53160	AT1G54530	AT1G59780	AT1G55110
AT1G53163	AT1G54540	AT1G59790	AT1G55220
AT1G53260	AT1G54550	AT1G59800	AT1G55221
AT1G53265	AT1G54560	AT1G59810	AT1G55230
AT1G53325	AT1G54575	AT1G59950	AT1G55240
AT1G53340	AT1G54590	AT1G60040	AT1G55260
AT1G53350	AT1G54600	AT1G60050	AT1G55380
AT1G53360	AT1G54620	AT1G60060	AT1G55390
AT1G53370	AT1G54660	AT1G60075	AT1G55410
AT1G53420	AT1G54860	AT1G60095	AT1G55420
AT1G53540	AT1G54870	AT1G60110	AT1G55430
AT1G53610	AT1G54880	AT1G60120	AT1G55440
AT1G53620	AT1G54890	AT1G60130	AT1G55560
AT1G53625	AT1G54930	AT1G60180	AT1G55570
AT1G53630	AT1G54940	AT1G60240	AT1G55580
AT1G53633	AT1G54950	AT1G60250	AT1G55600
AT1G53635	AT1G54955	AT1G60300	AT1G55640
AT1G53640	AT1G54970	AT1G60320	AT1G55650
AT1G53660	AT1G54980	AT1G60340	AT1G55660
AT1G53690	AT1G55030	AT1G60350	AT1G55700
AT1G53700	AT1G55035	AT1G60360	AT1G55720
AT1G53705	AT1G55110	AT1G60370	AT1G55790
AT1G53790	AT1G55220	AT1G60380	AT1G55928
AT1G53820	AT1G55221	AT1G60390	AT1G56030
AT1G53830	AT1G55230	AT1G60400	AT1G56040
AT1G53990	AT1G55240	AT1G60410	AT1G56100
AT1G54020	AT1G55380	AT1G60450	AT1G56160
AT1G54035	AT1G55390	AT1G60470	AT1G56165
AT1G54040	AT1G55410	AT1G60480	AT1G56240
AT1G54200	AT1G55420	AT1G60570	AT1G56242
AT1G54230	AT1G55430	AT1G60783	AT1G56250
AT1G54300	AT1G55440	AT1G60980	AT1G56270
AT1G54330	AT1G55546	AT1G60983	AT1G56360
AT1G54400	AT1G55560	AT1G60985	AT1G56380
AT1G54450	AT1G55570	AT1G60986	AT1G56385
AT1G54470	AT1G55580	AT1G61060	AT1G56390
AT1G54530	AT1G55600	AT1G61070	AT1G56400
AT1G54540	AT1G55604	AT1G61080	AT1G56410
AT1G54550	AT1G55640	AT1G61090	AT1G56415
AT1G54560	AT1G55650	AT1G61095	AT1G56430
AT1G54575	AT1G55660	AT1G61105	AT1G56480
AT1G54590	AT1G55700	AT1G61110	AT1G56490
AT1G54600	AT1G55720	AT1G61120	AT1G56520
AT1G54620	AT1G55780	AT1G61130	AT1G56540
AT1G54660	AT1G55928	AT1G61270	AT1G56550
AT1G54720	AT1G56030	AT1G61320	AT1G56553
AT1G54860	AT1G56040	AT1G61330	AT1G56605
AT1G54870	AT1G56150	AT1G61540	AT1G56620
AT1G54880	AT1G56240	AT1G61563	AT1G56630
AT1G54890	AT1G56242	AT1G61590	AT1G56650
AT1G54930	AT1G56250	AT1G61600	AT1G56680
AT1G54940	AT1G56270	AT1G61630	AT1G57565
AT1G54955	AT1G56360	AT1G61650	AT1G57570
AT1G54970	AT1G56380	AT1G61660	AT1G57580
AT1G54980	AT1G56385	AT1G61680	AT1G57650
AT1G54985	AT1G56390	AT1G61700	AT1G57670
AT1G55020	AT1G56400	AT1G61710	AT1G57690
AT1G55030	AT1G56410	AT1G61750	AT1G57740
AT1G55035	AT1G56415	AT1G61760	AT1G57750
AT1G55110	AT1G56430	AT1G61810	AT1G57800
AT1G55220	AT1G56480	AT1G61820	AT1G57810
AT1G55221	AT1G56490	AT1G61830	AT1G57830
AT1G55230	AT1G56510	AT1G61840	AT1G57835
AT1G55240	AT1G56520	AT1G62030	AT1G58007
AT1G55260	AT1G56540	AT1G62210	AT1G58020
AT1G55370	AT1G56550	AT1G62214	AT1G58037
AT1G55380	AT1G56553	AT1G62220	AT1G58050
AT1G55390	AT1G56555	AT1G62225	AT1G58090
AT1G55410	AT1G56600	AT1G62262	AT1G58140
AT1G55420	AT1G56620	AT1G62270	AT1G58170
AT1G55430	AT1G56630	AT1G62280	AT1G58190
AT1G55440	AT1G56640	AT1G62300	AT1G58260
AT1G55560	AT1G56650	AT1G62340	AT1G58270
AT1G55570	AT1G56680	AT1G62360	AT1G58300
AT1G55580	AT1G57565	AT1G62410	AT1G58310
AT1G55600	AT1G57570	AT1G62420	AT1G58320
AT1G55604	AT1G57580	AT1G62440	AT1G58330
AT1G55640	AT1G57650	AT1G62450	AT1G58340
AT1G55650	AT1G57670	AT1G62500	AT1G58390
AT1G55660	AT1G57690	AT1G62510	AT1G58410
AT1G55700	AT1G57740	AT1G62530	AT1G58450
AT1G55720	AT1G57750	AT1G62560	AT1G58460
AT1G55740	AT1G57800	AT1G62570	AT1G58643
AT1G55770	AT1G57810	AT1G62660	AT1G58766
AT1G55790	AT1G57830	AT1G62700	AT1G58807
AT1G55928	AT1G57835	AT1G62710	AT1G58808
AT1G56030	AT1G57850	AT1G62760	AT1G58848
AT1G56040	AT1G58007	AT1G62770	AT1G58936
AT1G56100	AT1G58037	AT1G62940	AT1G59030
AT1G56150	AT1G58040	AT1G62975	AT1G59077
AT1G56160	AT1G58050	AT1G62980	AT1G59171
AT1G56165	AT1G58090	AT1G62981	AT1G59312
AT1G56240	AT1G58190	AT1G62990	AT1G59453
AT1G56242	AT1G58225	AT1G63030	AT1G59500
AT1G56250	AT1G58260	AT1G63040	AT1G59530
AT1G56270	AT1G58270	AT1G63060	AT1G59535
AT1G56360	AT1G58300	AT1G63070	AT1G59670
AT1G56380	AT1G58310	AT1G63105	AT1G59675
AT1G56385	AT1G58320	AT1G63190	AT1G59680
AT1G56400	AT1G58330	AT1G63200	AT1G59690
AT1G56410	AT1G58340	AT1G63205	AT1G59722
AT1G56415	AT1G58370	AT1G63206	AT1G59725
AT1G56430	AT1G58410	AT1G63210	AT1G59730
AT1G56480	AT1G58450	AT1G63350	AT1G59740
AT1G56490	AT1G58460	AT1G63360	AT1G59780
AT1G56510	AT1G59453	AT1G63410	AT1G59790
AT1G56520	AT1G59500	AT1G63440	AT1G59800
AT1G56530	AT1G59530	AT1G63450	AT1G59810
AT1G56540	AT1G59535	AT1G63550	AT1G59950
AT1G56550	AT1G59630	AT1G63560	AT1G60040
AT1G56553	AT1G59670	AT1G63570	AT1G60050
AT1G56555	AT1G59675	AT1G63580	AT1G60060
AT1G56600	AT1G59680	AT1G63590	AT1G60075
AT1G56620	AT1G59690	AT1G63600	AT1G60095
AT1G56630	AT1G59700	AT1G63630	AT1G60110
AT1G56650	AT1G59722	AT1G63710	AT1G60120
AT1G56680	AT1G59725	AT1G63750	AT1G60130
AT1G57565	AT1G59730	AT1G63760	AT1G60180
AT1G57570	AT1G59740	AT1G63910	AT1G60240
AT1G57580	AT1G59780	AT1G63920	AT1G60250
AT1G57650	AT1G59790	AT1G63930	AT1G60300
AT1G57670	AT1G59800	AT1G64000	AT1G60320
AT1G57690	AT1G59950	AT1G64010	AT1G60340
AT1G57740	AT1G60040	AT1G64030	AT1G60350
AT1G57750	AT1G60050	AT1G64035	AT1G60360
AT1G57800	AT1G60060	AT1G64060	AT1G60370
AT1G57810	AT1G60075	AT1G64070	AT1G60380
AT1G57830	AT1G60095	AT1G64160	AT1G60390
AT1G57835	AT1G60110	AT1G64240	AT1G60400
AT1G58007	AT1G60120	AT1G64255	AT1G60410
AT1G58037	AT1G60130	AT1G64290	AT1G60480
AT1G58040	AT1G60180	AT1G64295	AT1G60570
AT1G58050	AT1G60240	AT1G64340	AT1G60783
AT1G58090	AT1G60250	AT1G64370	AT1G60830
AT1G58170	AT1G60270	AT1G64405	AT1G60980
AT1G58190	AT1G60280	AT1G64480	AT1G60985
AT1G58225	AT1G60300	AT1G64590	AT1G61060
AT1G58260	AT1G60310	AT1G64620	AT1G61070
AT1G58270	AT1G60320	AT1G64670	AT1G61080
AT1G58280	AT1G60330	AT1G64700	AT1G61095
AT1G58300	AT1G60340	AT1G64780	AT1G61097
AT1G58310	AT1G60350	AT1G64800	AT1G61105
AT1G58320	AT1G60360	AT1G64870	AT1G61110
AT1G58330	AT1G60370	AT1G64900	AT1G61120
AT1G58340	AT1G60380	AT1G64910	AT1G61130
AT1G58370	AT1G60390	AT1G64920	AT1G61190
AT1G58390	AT1G60400	AT1G64930	AT1G61255
AT1G58400	AT1G60410	AT1G64940	AT1G61270
AT1G58430	AT1G60450	AT1G65050	AT1G61300
AT1G58450	AT1G60480	AT1G65150	AT1G61320
AT1G58460	AT1G60570	AT1G65170	AT1G61330
AT1G59453	AT1G60783	AT1G65180	AT1G61540
AT1G59500	AT1G60980	AT1G65200	AT1G61563
AT1G59530	AT1G60985	AT1G65300	AT1G61590
AT1G59535	AT1G60986	AT1G65310	AT1G61630
AT1G59630	AT1G61060	AT1G65330	AT1G61650
AT1G59670	AT1G61070	AT1G65340	AT1G61660
AT1G59675	AT1G61080	AT1G65342	AT1G61680
AT1G59680	AT1G61090	AT1G65350	AT1G61700
AT1G59690	AT1G61093	AT1G65352	AT1G61710
AT1G59700	AT1G61095	AT1G65360	AT1G61750
AT1G59722	AT1G61097	AT1G65365	AT1G61810
AT1G59725	AT1G61105	AT1G65370	AT1G61830
AT1G59730	AT1G61110	AT1G65385	AT1G61840
AT1G59740	AT1G61120	AT1G65390	AT1G62030
AT1G59780	AT1G61130	AT1G65445	AT1G62060
AT1G59790	AT1G61230	AT1G65450	AT1G62070
AT1G59800	AT1G61270	AT1G65480	AT1G62075
AT1G59810	AT1G61320	AT1G65481	AT1G62080
AT1G59950	AT1G61330	AT1G65483	AT1G62160
AT1G60030	AT1G61540	AT1G65484	AT1G62210
AT1G60040	AT1G61542	AT1G65486	AT1G62214
AT1G60050	AT1G61563	AT1G65490	AT1G62220
AT1G60060	AT1G61566	AT1G65500	AT1G62225
AT1G60075	AT1G61590	AT1G65510	AT1G62262
AT1G60090	AT1G61630	AT1G65570	AT1G62270
AT1G60095	AT1G61650	AT1G65620	AT1G62280
AT1G60110	AT1G61660	AT1G65630	AT1G62300
AT1G60120	AT1G61680	AT1G65640	AT1G62340
AT1G60130	AT1G61688	AT1G65670	AT1G62360
AT1G60180	AT1G61700	AT1G65680	AT1G62410
AT1G60240	AT1G61710	AT1G65681	AT1G62440
AT1G60250	AT1G61720	AT1G65690	AT1G62450
AT1G60260	AT1G61750	AT1G65730	AT1G62500
AT1G60270	AT1G61760	AT1G65740	AT1G62510
AT1G60280	AT1G61810	AT1G65750	AT1G62540
AT1G60300	AT1G61820	AT1G65760	AT1G62560
AT1G60340	AT1G61830	AT1G65770	AT1G62570
AT1G60350	AT1G61840	AT1G65780	AT1G62620
AT1G60360	AT1G62030	AT1G65790	AT1G62630
AT1G60370	AT1G62060	AT1G65850	AT1G62660
AT1G60380	AT1G62070	AT1G65860	AT1G62695
AT1G60400	AT1G62090	AT1G65870	AT1G62700
AT1G60410	AT1G62160	AT1G65875	AT1G62710
AT1G60450	AT1G62170	AT1G65880	AT1G62760
AT1G60470	AT1G62210	AT1G65890	AT1G62770
AT1G60480	AT1G62214	AT1G65910	AT1G62940
AT1G60570	AT1G62220	AT1G65985	AT1G62980
AT1G60783	AT1G62225	AT1G65990	AT1G62981
AT1G60980	AT1G62230	AT1G66000	AT1G62990
AT1G60985	AT1G62262	AT1G66010	AT1G63030
AT1G60986	AT1G62270	AT1G66020	AT1G63040
AT1G61060	AT1G62280	AT1G66030	AT1G63055
AT1G61070	AT1G62290	AT1G66040	AT1G63057
AT1G61080	AT1G62300	AT1G66045	AT1G63060
AT1G61090	AT1G62333	AT1G66060	AT1G63070
AT1G61093	AT1G62340	AT1G66090	AT1G63105
AT1G61095	AT1G62360	AT1G66110	AT1G63140
AT1G61097	AT1G62410	AT1G66120	AT1G63190
AT1G61105	AT1G62420	AT1G66140	AT1G63200
AT1G61110	AT1G62440	AT1G66190	AT1G63205
AT1G61120	AT1G62450	AT1G66210	AT1G63206
AT1G61130	AT1G62500	AT1G66220	AT1G63210
AT1G61230	AT1G62510	AT1G66245	AT1G63340
AT1G61270	AT1G62530	AT1G66270	AT1G63350
AT1G61320	AT1G62540	AT1G66280	AT1G63360
AT1G61330	AT1G62560	AT1G66290	AT1G63370
AT1G61540	AT1G62570	AT1G66300	AT1G63410
AT1G61563	AT1G62660	AT1G66310	AT1G63440
AT1G61590	AT1G62695	AT1G66320	AT1G63450
AT1G61630	AT1G62700	AT1G66360	AT1G63560
AT1G61650	AT1G62710	AT1G66380	AT1G63580
AT1G61660	AT1G62760	AT1G66390	AT1G63590
AT1G61680	AT1G62770	AT1G66400	AT1G63600
AT1G61688	AT1G62940	AT1G66420	AT1G63630
AT1G61700	AT1G62975	AT1G66440	AT1G63710
AT1G61710	AT1G62980	AT1G66450	AT1G63910
AT1G61720	AT1G62981	AT1G66460	AT1G63920
AT1G61750	AT1G62990	AT1G66470	AT1G63930
AT1G61810	AT1G63030	AT1G66480	AT1G64000
AT1G61820	AT1G63040	AT1G66490	AT1G64010
AT1G61830	AT1G63060	AT1G66540	AT1G64030
AT1G61840	AT1G63105	AT1G66570	AT1G64035
AT1G61940	AT1G63140	AT1G66630	AT1G64060
AT1G62000	AT1G63190	AT1G66640	AT1G64070
AT1G62030	AT1G63200	AT1G66650	AT1G64235
AT1G62060	AT1G63205	AT1G66690	AT1G64240
AT1G62070	AT1G63206	AT1G66700	AT1G64255
AT1G62075	AT1G63210	AT1G66710	AT1G64260
AT1G62080	AT1G63320	AT1G66720	AT1G64290
AT1G62210	AT1G63350	AT1G66770	AT1G64295
AT1G62214	AT1G63360	AT1G66780	AT1G64340
AT1G62220	AT1G63410	AT1G66790	AT1G64405
AT1G62225	AT1G63450	AT1G66800	AT1G64480
AT1G62262	AT1G63560	AT1G66850	AT1G64590
AT1G62270	AT1G63580	AT1G66852	AT1G64620
AT1G62280	AT1G63590	AT1G66855	AT1G64700
AT1G62290	AT1G63600	AT1G66860	AT1G64780
AT1G62300	AT1G63710	AT1G66880	AT1G64800
AT1G62320	AT1G63750	AT1G66950	AT1G64870
AT1G62340	AT1G63880	AT1G66960	AT1G64900
AT1G62360	AT1G63910	AT1G67000	AT1G64910
AT1G62410	AT1G63920	AT1G67030	AT1G64920
AT1G62420	AT1G63930	AT1G67100	AT1G64930
AT1G62440	AT1G64000	AT1G67105	AT1G64940
AT1G62450	AT1G64010	AT1G67110	AT1G64950
AT1G62500	AT1G64020	AT1G67150	AT1G65050
AT1G62510	AT1G64030	AT1G67160	AT1G65150
AT1G62530	AT1G64035	AT1G67260	AT1G65160
AT1G62540	AT1G64070	AT1G67270	AT1G65180
AT1G62560	AT1G64100	AT1G67290	AT1G65200
AT1G62570	AT1G64160	AT1G67328	AT1G65300
AT1G62630	AT1G64235	AT1G67330	AT1G65310
AT1G62660	AT1G64240	AT1G67390	AT1G65330
AT1G62700	AT1G64255	AT1G67450	AT1G65340
AT1G62710	AT1G64260	AT1G67455	AT1G65342
AT1G62770	AT1G64290	AT1G67540	AT1G65350
AT1G62940	AT1G64295	AT1G67640	AT1G65352
AT1G62975	AT1G64340	AT1G67710	AT1G65360
AT1G62980	AT1G64370	AT1G67760	AT1G65365
AT1G62981	AT1G64405	AT1G67770	AT1G65370
AT1G62990	AT1G64480	AT1G67810	AT1G65385
AT1G63030	AT1G64540	AT1G67860	AT1G65390
AT1G63040	AT1G64590	AT1G67865	AT1G65445
AT1G63060	AT1G64620	AT1G67870	AT1G65450
AT1G63105	AT1G64660	AT1G68040	AT1G65480
AT1G63140	AT1G64670	AT1G68130	AT1G65481
AT1G63190	AT1G64700	AT1G68150	AT1G65483
AT1G63200	AT1G64780	AT1G68170	AT1G65486
AT1G63205	AT1G64800	AT1G68180	AT1G65490
AT1G63206	AT1G64870	AT1G68210	AT1G65500
AT1G63210	AT1G64900	AT1G68250	AT1G65510
AT1G63350	AT1G64910	AT1G68270	AT1G65570
AT1G63360	AT1G64920	AT1G68280	AT1G65620
AT1G63410	AT1G64930	AT1G68320	AT1G65630
AT1G63440	AT1G64940	AT1G68330	AT1G65640
AT1G63450	AT1G65050	AT1G68350	AT1G65642
AT1G63560	AT1G65150	AT1G68360	AT1G65670
AT1G63570	AT1G65160	AT1G68380	AT1G65680
AT1G63580	AT1G65180	AT1G68390	AT1G65681
AT1G63590	AT1G65200	AT1G68450	AT1G65690
AT1G63600	AT1G65210	AT1G68460	AT1G65730
AT1G63630	AT1G65300	AT1G68470	AT1G65740
AT1G63710	AT1G65310	AT1G68480	AT1G65750
AT1G63750	AT1G65330	AT1G68500	AT1G65760
AT1G63910	AT1G65340	AT1G68510	AT1G65770
AT1G63930	AT1G65342	AT1G68520	AT1G65780
AT1G64000	AT1G65352	AT1G68530	AT1G65790
AT1G64010	AT1G65360	AT1G68600	AT1G65800
AT1G64030	AT1G65365	AT1G68610	AT1G65850
AT1G64035	AT1G65370	AT1G68630	AT1G65860
AT1G64070	AT1G65385	AT1G68750	AT1G65870
AT1G64160	AT1G65390	AT1G68795	AT1G65875
AT1G64235	AT1G65445	AT1G68800	AT1G65880
AT1G64255	AT1G65450	AT1G68810	AT1G65890
AT1G64290	AT1G65480	AT1G68825	AT1G65910
AT1G64295	AT1G65481	AT1G68850	AT1G65985
AT1G64340	AT1G65483	AT1G68875	AT1G65990
AT1G64370	AT1G65484	AT1G68960	AT1G66000
AT1G64405	AT1G65485	AT1G69080	AT1G66010
AT1G64480	AT1G65486	AT1G69090	AT1G66020
AT1G64540	AT1G65490	AT1G69100	AT1G66040
AT1G64590	AT1G65500	AT1G69110	AT1G66045
AT1G64620	AT1G65550	AT1G69120	AT1G66050
AT1G64660	AT1G65570	AT1G69140	AT1G66060
AT1G64670	AT1G65620	AT1G69150	AT1G66090
AT1G64700	AT1G65630	AT1G69180	AT1G66110
AT1G64780	AT1G65640	AT1G69190	AT1G66120
AT1G64800	AT1G65642	AT1G69240	AT1G66140
AT1G64830	AT1G65670	AT1G69310	AT1G66190
AT1G64870	AT1G65680	AT1G69320	AT1G66210
AT1G64900	AT1G65681	AT1G69560	AT1G66220
AT1G64910	AT1G65690	AT1G69600	AT1G66245
AT1G64920	AT1G65730	AT1G69630	AT1G66270
AT1G64930	AT1G65740	AT1G69650	AT1G66280
AT1G64940	AT1G65750	AT1G69660	AT1G66290
AT1G65050	AT1G65760	AT1G69690	AT1G66300
AT1G65060	AT1G65770	AT1G69810	AT1G66310
AT1G65113	AT1G65780	AT1G69818	AT1G66320
AT1G65150	AT1G65790	AT1G69820	AT1G66360
AT1G65160	AT1G65800	AT1G69860	AT1G66370
AT1G65170	AT1G65850	AT1G69870	AT1G66380
AT1G65180	AT1G65860	AT1G69880	AT1G66390
AT1G65200	AT1G65870	AT1G69920	AT1G66400
AT1G65210	AT1G65875	AT1G69930	AT1G66420
AT1G65300	AT1G65880	AT1G69940	AT1G66440
AT1G65310	AT1G65890	AT1G69970	AT1G66450
AT1G65330	AT1G65910	AT1G69981	AT1G66470
AT1G65340	AT1G65985	AT1G69990	AT1G66480
AT1G65342	AT1G65990	AT1G70020	AT1G66490
AT1G65352	AT1G66000	AT1G70030	AT1G66570
AT1G65360	AT1G66010	AT1G70080	AT1G66630
AT1G65365	AT1G66020	AT1G70170	AT1G66640
AT1G65370	AT1G66030	AT1G70250	AT1G66650
AT1G65385	AT1G66045	AT1G70260	AT1G66690
AT1G65445	AT1G66060	AT1G70270	AT1G66700
AT1G65450	AT1G66090	AT1G70380	AT1G66710
AT1G65480	AT1G66100	AT1G70390	AT1G66720
AT1G65481	AT1G66110	AT1G70440	AT1G66770
AT1G65483	AT1G66120	AT1G70450	AT1G66780
AT1G65484	AT1G66210	AT1G70500	AT1G66790
AT1G65486	AT1G66220	AT1G70510	AT1G66800
AT1G65490	AT1G66235	AT1G70540	AT1G66850
AT1G65500	AT1G66245	AT1G70560	AT1G66852
AT1G65510	AT1G66270	AT1G70640	AT1G66855
AT1G65550	AT1G66280	AT1G70680	AT1G66860
AT1G65570	AT1G66290	AT1G70690	AT1G66950
AT1G65620	AT1G66300	AT1G70720	AT1G66960
AT1G65630	AT1G66310	AT1G70830	AT1G67000
AT1G65640	AT1G66320	AT1G70840	AT1G67030
AT1G65642	AT1G66360	AT1G70850	AT1G67100
AT1G65670	AT1G66370	AT1G70860	AT1G67110
AT1G65680	AT1G66380	AT1G70880	AT1G67130
AT1G65681	AT1G66390	AT1G70890	AT1G67150
AT1G65690	AT1G66400	AT1G70895	AT1G67160
AT1G65730	AT1G66440	AT1G70910	AT1G67260
AT1G65740	AT1G66450	AT1G70920	AT1G67270
AT1G65750	AT1G66470	AT1G70960	AT1G67290
AT1G65760	AT1G66480	AT1G70970	AT1G67328
AT1G65770	AT1G66490	AT1G70990	AT1G67330
AT1G65780	AT1G66534	AT1G71000	AT1G67390
AT1G65850	AT1G66540	AT1G71050	AT1G67450
AT1G65860	AT1G66570	AT1G71160	AT1G67455
AT1G65870	AT1G66630	AT1G71290	AT1G67640
AT1G65875	AT1G66690	AT1G71390	AT1G67710
AT1G65880	AT1G66700	AT1G71470	AT1G67750
AT1G65890	AT1G66710	AT1G71520	AT1G67760
AT1G65910	AT1G66720	AT1G71680	AT1G67770
AT1G65990	AT1G66760	AT1G71690	AT1G67810
AT1G66000	AT1G66770	AT1G71691	AT1G67860
AT1G66010	AT1G66780	AT1G71692	AT1G67865
AT1G66020	AT1G66800	AT1G71695	AT1G67870
AT1G66030	AT1G66850	AT1G71770	AT1G68040
AT1G66045	AT1G66852	AT1G71880	AT1G68130
AT1G66060	AT1G66855	AT1G71890	AT1G68150
AT1G66090	AT1G66860	AT1G71930	AT1G68170
AT1G66110	AT1G66880	AT1G71960	AT1G68180
AT1G66120	AT1G66950	AT1G72000	AT1G68210
AT1G66140	AT1G66960	AT1G72080	AT1G68240
AT1G66210	AT1G66980	AT1G72100	AT1G68250
AT1G66220	AT1G67000	AT1G72110	AT1G68270
AT1G66245	AT1G67030	AT1G72125	AT1G68280
AT1G66270	AT1G67100	AT1G72140	AT1G68320
AT1G66280	AT1G67110	AT1G72200	AT1G68350
AT1G66290	AT1G67130	AT1G72210	AT1G68360
AT1G66300	AT1G67148	AT1G72230	AT1G68380
AT1G66310	AT1G67150	AT1G72290	AT1G68390
AT1G66320	AT1G67160	AT1G72490	AT1G68450
AT1G66360	AT1G67260	AT1G72520	AT1G68460
AT1G66370	AT1G67265	AT1G72570	AT1G68470
AT1G66380	AT1G67270	AT1G72580	AT1G68480
AT1G66390	AT1G67290	AT1G72590	AT1G68510
AT1G66400	AT1G67328	AT1G72800	AT1G68520
AT1G66440	AT1G67330	AT1G72860	AT1G68530
AT1G66450	AT1G67390	AT1G72870	AT1G68610
AT1G66460	AT1G67450	AT1G73000	AT1G68630
AT1G66470	AT1G67455	AT1G73010	AT1G68750
AT1G66480	AT1G67520	AT1G73220	AT1G68795
AT1G66490	AT1G67623	AT1G73260	AT1G68800
AT1G66540	AT1G67640	AT1G73270	AT1G68810
AT1G66570	AT1G67710	AT1G73325	AT1G68825
AT1G66630	AT1G67750	AT1G73330	AT1G68850
AT1G66650	AT1G67760	AT1G73410	AT1G68875
AT1G66690	AT1G67770	AT1G73510	AT1G69080
AT1G66700	AT1G67810	AT1G73590	AT1G69090
AT1G66710	AT1G67860	AT1G73610	AT1G69100
AT1G66720	AT1G67865	AT1G73620	AT1G69110
AT1G66770	AT1G67870	AT1G73805	AT1G69120
AT1G66780	AT1G67980	AT1G73810	AT1G69140
AT1G66800	AT1G68040	AT1G73850	AT1G69150
AT1G66850	AT1G68130	AT1G73870	AT1G69180
AT1G66852	AT1G68150	AT1G74000	AT1G69190
AT1G66855	AT1G68170	AT1G74010	AT1G69240
AT1G66860	AT1G68180	AT1G74080	AT1G69310
AT1G66870	AT1G68210	AT1G74110	AT1G69320
AT1G66950	AT1G68230	AT1G74140	AT1G69470
AT1G66960	AT1G68240	AT1G74500	AT1G69560
AT1G67000	AT1G68250	AT1G74620	AT1G69600
AT1G67010	AT1G68270	AT1G74650	AT1G69630
AT1G67030	AT1G68280	AT1G74660	AT1G69650
AT1G67100	AT1G68320	AT1G74820	AT1G69660
AT1G67110	AT1G68330	AT1G74890	AT1G69690
AT1G67130	AT1G68350	AT1G74990	AT1G69810
AT1G67148	AT1G68360	AT1G75040	AT1G69860
AT1G67150	AT1G68380	AT1G75160	AT1G69870
AT1G67160	AT1G68390	AT1G75240	AT1G69880
AT1G67260	AT1G68450	AT1G75250	AT1G69890
AT1G67265	AT1G68460	AT1G75388	AT1G69920
AT1G67270	AT1G68470	AT1G75390	AT1G69930
AT1G67290	AT1G68480	AT1G75394	AT1G69940
AT1G67328	AT1G68510	AT1G75450	AT1G69970
AT1G67330	AT1G68520	AT1G75470	AT1G69981
AT1G67390	AT1G68530	AT1G75500	AT1G69990
AT1G67450	AT1G68568	AT1G75520	AT1G70020
AT1G67455	AT1G68570	AT1G75550	AT1G70030
AT1G67520	AT1G68600	AT1G75590	AT1G70080
AT1G67540	AT1G68610	AT1G75600	AT1G70170
AT1G67640	AT1G68630	AT1G75620	AT1G70250
AT1G67710	AT1G68750	AT1G75700	AT1G70260
AT1G67750	AT1G68795	AT1G75710	AT1G70270
AT1G67770	AT1G68800	AT1G75717	AT1G70380
AT1G67810	AT1G68810	AT1G75720	AT1G70390
AT1G67860	AT1G68825	AT1G75790	AT1G70440
AT1G67865	AT1G68850	AT1G75830	AT1G70500
AT1G67870	AT1G68875	AT1G75870	AT1G70510
AT1G67980	AT1G68960	AT1G75880	AT1G70540
AT1G68040	AT1G69080	AT1G75890	AT1G70560
AT1G68130	AT1G69090	AT1G75891	AT1G70640
AT1G68150	AT1G69100	AT1G75900	AT1G70670
AT1G68170	AT1G69120	AT1G75910	AT1G70680
AT1G68180	AT1G69150	AT1G75920	AT1G70690
AT1G68210	AT1G69160	AT1G75930	AT1G70720
AT1G68240	AT1G69180	AT1G75940	AT1G70830
AT1G68250	AT1G69190	AT1G76210	AT1G70840
AT1G68270	AT1G69240	AT1G76230	AT1G70850
AT1G68280	AT1G69310	AT1G76240	AT1G70860
AT1G68320	AT1G69320	AT1G76250	AT1G70880
AT1G68330	AT1G69560	AT1G76290	AT1G70890
AT1G68350	AT1G69580	AT1G76410	AT1G70895
AT1G68360	AT1G69600	AT1G76420	AT1G70910
AT1G68380	AT1G69630	AT1G76430	AT1G70920
AT1G68390	AT1G69650	AT1G76500	AT1G70960
AT1G68450	AT1G69660	AT1G76610	AT1G70970
AT1G68460	AT1G69690	AT1G76800	AT1G71000
AT1G68470	AT1G69720	AT1G76830	AT1G71050
AT1G68480	AT1G69730	AT1G76930	AT1G71150
AT1G68510	AT1G69810	AT1G76965	AT1G71160
AT1G68520	AT1G69820	AT1G77100	AT1G71280
AT1G68530	AT1G69860	AT1G77110	AT1G71290
AT1G68600	AT1G69870	AT1G77145	AT1G71370
AT1G68610	AT1G69880	AT1G77150	AT1G71380
AT1G68630	AT1G69890	AT1G77160	AT1G71390
AT1G68750	AT1G69920	AT1G77200	AT1G71400
AT1G68795	AT1G69930	AT1G77650	AT1G71470
AT1G68800	AT1G69970	AT1G77655	AT1G71520
AT1G68810	AT1G69981	AT1G77690	AT1G71680
AT1G68825	AT1G69990	AT1G77700	AT1G71690
AT1G68850	AT1G70020	AT1G77780	AT1G71691
AT1G68875	AT1G70030	AT1G77790	AT1G71692
AT1G68960	AT1G70040	AT1G77990	AT1G71695
AT1G69080	AT1G70080	AT1G77992	AT1G71770
AT1G69090	AT1G70170	AT1G78030	AT1G71880
AT1G69100	AT1G70210	AT1G78090	AT1G71890
AT1G69120	AT1G70220	AT1G78160	AT1G71930
AT1G69150	AT1G70250	AT1G78330	AT1G71960
AT1G69160	AT1G70260	AT1G78360	AT1G72000
AT1G69180	AT1G70270	AT1G78390	AT1G72080
AT1G69190	AT1G70380	AT1G78400	AT1G72100
AT1G69240	AT1G70390	AT1G78450	AT1G72110
AT1G69310	AT1G70440	AT1G78460	AT1G72125
AT1G69320	AT1G70450	AT1G78470	AT1G72140
AT1G69560	AT1G70500	AT1G78480	AT1G72200
AT1G69570	AT1G70510	AT1G78490	AT1G72210
AT1G69572	AT1G70540	AT1G78500	AT1G72230
AT1G69600	AT1G70560	AT1G78640	AT1G72270
AT1G69630	AT1G70640	AT1G78710	AT1G72290
AT1G69650	AT1G70670	AT1G78720	AT1G72490
AT1G69660	AT1G70680	AT1G78740	AT1G72520
AT1G69690	AT1G70690	AT1G78750	AT1G72570
AT1G69790	AT1G70720	AT1G78760	AT1G72580
AT1G69810	AT1G70830	AT1G78815	AT1G72590
AT1G69820	AT1G70840	AT1G78820	AT1G72800
AT1G69860	AT1G70850	AT1G78840	AT1G72860
AT1G69870	AT1G70860	AT1G78860	AT1G72870
AT1G69880	AT1G70870	AT1G78955	AT1G73000
AT1G69900	AT1G70880	AT1G78970	AT1G73010
AT1G69920	AT1G70885	AT1G78980	AT1G73120
AT1G69930	AT1G70890	AT1G79130	AT1G73220
AT1G69940	AT1G70895	AT1G79160	AT1G73260
AT1G69970	AT1G70910	AT1G79250	AT1G73270
AT1G69981	AT1G70920	AT1G79360	AT1G73280
AT1G69990	AT1G70960	AT1G79370	AT1G73290
AT1G70020	AT1G70970	AT1G79430	AT1G73300
AT1G70030	AT1G71000	AT1G79450	AT1G73330
AT1G70080	AT1G71050	AT1G79480	AT1G73410
AT1G70120	AT1G71150	AT1G79580	AT1G73510
AT1G70130	AT1G71160	AT1G79680	AT1G73560
AT1G70170	AT1G71290	AT1G79760	AT1G73590
AT1G70220	AT1G71380	AT1G79770	AT1G73610
AT1G70250	AT1G71390	AT1G79800	AT1G73620
AT1G70260	AT1G71400	AT1G79840	AT1G73810
AT1G70270	AT1G71470	AT1G79860	AT1G73850
AT1G70380	AT1G71520	AT1G79910	AT1G73870
AT1G70390	AT1G71680	AT1G80090	AT1G74000
AT1G70440	AT1G71691	AT1G80100	AT1G74010
AT1G70450	AT1G71692	AT1G80110	AT1G74080
AT1G70500	AT1G71695	AT1G80130	AT1G74110
AT1G70510	AT1G71770	AT1G80133	AT1G74140
AT1G70540	AT1G71880	AT1G80140	AT1G74500
AT1G70560	AT1G71890	AT1G80160	AT1G74620
AT1G70640	AT1G71930	AT1G80220	AT1G74650
AT1G70670	AT1G72000	AT1G80240	AT1G74660
AT1G70680	AT1G72080	AT1G80330	AT1G74820
AT1G70690	AT1G72100	AT1G80340	AT1G74990
AT1G70720	AT1G72110	AT1G80390	AT1G75040
AT1G70830	AT1G72125	AT1G80450	AT1G75160
AT1G70840	AT1G72130	AT1G80540	AT1G75240
AT1G70850	AT1G72140	AT1G80580	AT1G75250
AT1G70860	AT1G72200	AT1G80730	AT1G75388
AT1G70880	AT1G72210	AT1G80740	AT1G75390
AT1G70890	AT1G72230	AT1G80760	AT1G75394
AT1G70895	AT1G72290	AT1G80865	AT1G75450
AT1G70910	AT1G72490	AT1G80990	AT1G75470
AT1G70920	AT1G72520	AT2G01008	AT1G75500
AT1G70960	AT1G72570	AT2G01240	AT1G75520
AT1G70970	AT1G72590	AT2G01340	AT1G75600
AT1G70990	AT1G72800	AT2G01430	AT1G75620
AT1G71000	AT1G73000	AT2G01500	AT1G75700
AT1G71050	AT1G73010	AT2G01520	AT1G75710
AT1G71150	AT1G73120	AT2G01530	AT1G75717
AT1G71160	AT1G73220	AT2G01554	AT1G75720
AT1G71290	AT1G73260	AT2G01560	AT1G75750
AT1G71300	AT1G73270	AT2G01610	AT1G75790
AT1G71390	AT1G73280	AT2G01660	AT1G75830
AT1G71400	AT1G73290	AT2G01770	AT1G75870
AT1G71470	AT1G73300	AT2G01780	AT1G75880
AT1G71520	AT1G73325	AT2G01800	AT1G75890
AT1G71680	AT1G73330	AT2G01810	AT1G75891
AT1G71690	AT1G73410	AT2G01900	AT1G75900
AT1G71691	AT1G73510	AT2G01940	AT1G75910
AT1G71692	AT1G73560	AT2G01990	AT1G75920
AT1G71770	AT1G73580	AT2G02000	AT1G75930
AT1G71880	AT1G73590	AT2G02010	AT1G75940
AT1G71890	AT1G73610	AT2G02023	AT1G76210
AT1G71930	AT1G73620	AT2G02060	AT1G76220
AT1G72000	AT1G73805	AT2G02070	AT1G76230
AT1G72080	AT1G73810	AT2G02080	AT1G76240
AT1G72100	AT1G73850	AT2G02120	AT1G76250
AT1G72110	AT1G73860	AT2G02130	AT1G76290
AT1G72120	AT1G73870	AT2G02135	AT1G76410
AT1G72125	AT1G73965	AT2G02140	AT1G76420
AT1G72140	AT1G74000	AT2G02250	AT1G76430
AT1G72200	AT1G74010	AT2G02270	AT1G76500
AT1G72210	AT1G74080	AT2G02290	AT1G76610
AT1G72230	AT1G74110	AT2G02310	AT1G76800
AT1G72270	AT1G74130	AT2G02320	AT1G76830
AT1G72290	AT1G74140	AT2G02330	AT1G76930
AT1G72460	AT1G74500	AT2G02340	AT1G76965
AT1G72490	AT1G74620	AT2G02450	AT1G77100
AT1G72520	AT1G74650	AT2G02540	AT1G77110
AT1G72570	AT1G74660	AT2G02580	AT1G77145
AT1G72590	AT1G74820	AT2G02610	AT1G77150
AT1G72800	AT1G74990	AT2G02620	AT1G77160
AT1G72860	AT1G75040	AT2G02630	AT1G77200
AT1G73000	AT1G75160	AT2G02640	AT1G77520
AT1G73010	AT1G75250	AT2G02650	AT1G77640
AT1G73120	AT1G75388	AT2G02660	AT1G77650
AT1G73175	AT1G75390	AT2G02670	AT1G77655
AT1G73220	AT1G75394	AT2G02680	AT1G77690
AT1G73260	AT1G75450	AT2G02690	AT1G77700
AT1G73270	AT1G75490	AT2G02700	AT1G77780
AT1G73280	AT1G75500	AT2G02770	AT1G77790
AT1G73290	AT1G75520	AT2G02850	AT1G77990
AT1G73300	AT1G75550	AT2G02930	AT1G77992
AT1G73325	AT1G75590	AT2G03000	AT1G78090
AT1G73330	AT1G75600	AT2G03010	AT1G78160
AT1G73410	AT1G75620	AT2G03020	AT1G78330
AT1G73510	AT1G75700	AT2G03040	AT1G78390
AT1G73580	AT1G75710	AT2G03160	AT1G78400
AT1G73590	AT1G75717	AT2G03170	AT1G78450
AT1G73610	AT1G75720	AT2G03180	AT1G78460
AT1G73620	AT1G75790	AT2G03190	AT1G78470
AT1G73630	AT1G75830	AT2G03250	AT1G78490
AT1G73805	AT1G75870	AT2G03290	AT1G78500
AT1G73810	AT1G75880	AT2G03291	AT1G78640
AT1G73850	AT1G75890	AT2G03330	AT1G78710
AT1G73870	AT1G75891	AT2G03360	AT1G78720
AT1G73965	AT1G75900	AT2G03500	AT1G78740
AT1G74000	AT1G75910	AT2G03550	AT1G78750
AT1G74010	AT1G75920	AT2G03560	AT1G78760
AT1G74080	AT1G75930	AT2G03710	AT1G78815
AT1G74110	AT1G75940	AT2G03740	AT1G78820
AT1G74130	AT1G76210	AT2G03840	AT1G78840
AT1G74140	AT1G76220	AT2G03850	AT1G78970
AT1G74460	AT1G76230	AT2G03860	AT1G78980
AT1G74500	AT1G76240	AT2G03900	AT1G79160
AT1G74620	AT1G76250	AT2G03970	AT1G79250
AT1G74650	AT1G76290	AT2G03972	AT1G79360
AT1G74660	AT1G76420	AT2G04020	AT1G79370
AT1G74820	AT1G76430	AT2G04025	AT1G79430
AT1G74990	AT1G76500	AT2G04032	AT1G79450
AT1G75040	AT1G76610	AT2G04046	AT1G79580
AT1G75160	AT1G76800	AT2G04050	AT1G79680
AT1G75250	AT1G76830	AT2G04070	AT1G79760
AT1G75388	AT1G76930	AT2G04090	AT1G79770
AT1G75390	AT1G76960	AT2G04100	AT1G79800
AT1G75394	AT1G77110	AT2G04110	AT1G79840
AT1G75450	AT1G77145	AT2G04150	AT1G79860
AT1G75470	AT1G77160	AT2G04170	AT1G79910
AT1G75500	AT1G77200	AT2G04200	AT1G80090
AT1G75520	AT1G77340	AT2G04220	AT1G80100
AT1G75600	AT1G77520	AT2G04300	AT1G80130
AT1G75620	AT1G77640	AT2G04420	AT1G80133
AT1G75700	AT1G77650	AT2G04480	AT1G80140
AT1G75710	AT1G77655	AT2G04495	AT1G80160
AT1G75717	AT1G77690	AT2G04500	AT1G80220
AT1G75720	AT1G77700	AT2G04570	AT1G80240
AT1G75790	AT1G77760	AT2G04680	AT1G80340
AT1G75830	AT1G77780	AT2G04800	AT1G80390
AT1G75870	AT1G77790	AT2G04810	AT1G80450
AT1G75880	AT1G77990	AT2G04820	AT1G80470
AT1G75890	AT1G77992	AT2G04830	AT1G80540
AT1G75891	AT1G78090	AT2G04840	AT1G80580
AT1G75900	AT1G78170	AT2G04920	AT1G80730
AT1G75910	AT1G78330	AT2G04930	AT1G80740
AT1G75920	AT1G78360	AT2G05060	AT1G80760
AT1G75930	AT1G78370	AT2G05133	AT1G80820
AT1G75940	AT1G78390	AT2G05370	AT1G80865
AT1G76210	AT1G78400	AT2G05380	AT1G80990
AT1G76230	AT1G78450	AT2G05400	AT2G01008
AT1G76240	AT1G78460	AT2G05410	AT2G01010
AT1G76250	AT1G78470	AT2G05420	AT2G01022
AT1G76290	AT1G78480	AT2G05430	AT2G01024
AT1G76410	AT1G78490	AT2G05435	AT2G01026
AT1G76420	AT1G78500	AT2G05440	AT2G01028
AT1G76430	AT1G78640	AT2G05441	AT2G01029
AT1G76500	AT1G78710	AT2G05500	AT2G01034
AT1G76610	AT1G78720	AT2G05510	AT2G01037
AT1G76800	AT1G78740	AT2G05520	AT2G01040
AT1G76830	AT1G78750	AT2G05530	AT2G01240
AT1G76952	AT1G78760	AT2G05540	AT2G01340
AT1G77100	AT1G78815	AT2G05580	AT2G01430
AT1G77110	AT1G78840	AT2G05720	AT2G01500
AT1G77145	AT1G78860	AT2G05850	AT2G01520
AT1G77160	AT1G78955	AT2G06020	AT2G01530
AT1G77200	AT1G78970	AT2G07040	AT2G01550
AT1G77340	AT1G78980	AT2G07130	AT2G01554
AT1G77405	AT1G79130	AT2G07981	AT2G01560
AT1G77520	AT1G79160	AT2G08986	AT2G01610
AT1G77640	AT1G79180	AT2G09800	AT2G01660
AT1G77650	AT1G79250	AT2G10450	AT2G01770
AT1G77655	AT1G79360	AT2G10537	AT2G01780
AT1G77690	AT1G79370	AT2G10940	AT2G01800
AT1G77700	AT1G79430	AT2G12290	AT2G01810
AT1G77780	AT1G79450	AT2G12480	AT2G01900
AT1G77790	AT1G79520	AT2G12646	AT2G01940
AT1G77980	AT1G79580	AT2G13350	AT2G01960
AT1G77992	AT1G79680	AT2G13570	AT2G01990
AT1G78090	AT1G79760	AT2G13620	AT2G02000
AT1G78160	AT1G79770	AT2G13630	AT2G02010
AT1G78170	AT1G79800	AT2G13680	AT2G02070
AT1G78370	AT1G79840	AT2G13810	AT2G02080
AT1G78390	AT1G79860	AT2G13900	AT2G02120
AT1G78400	AT1G80090	AT2G13920	AT2G02130
AT1G78450	AT1G80100	AT2G13950	AT2G02140
AT1G78460	AT1G80110	AT2G14070	AT2G02250
AT1G78470	AT1G80130	AT2G14080	AT2G02260
AT1G78480	AT1G80140	AT2G14100	AT2G02270
AT1G78490	AT1G80160	AT2G14210	AT2G02290
AT1G78500	AT1G80220	AT2G14245	AT2G02300
AT1G78640	AT1G80240	AT2G14280	AT2G02310
AT1G78720	AT1G80330	AT2G14282	AT2G02320
AT1G78740	AT1G80340	AT2G14430	AT2G02330
AT1G78750	AT1G80390	AT2G14500	AT2G02340
AT1G78760	AT1G80450	AT2G14540	AT2G02350
AT1G78815	AT1G80540	AT2G14550	AT2G02450
AT1G78820	AT1G80580	AT2G14560	AT2G02540
AT1G78840	AT1G80730	AT2G14580	AT2G02580
AT1G78850	AT1G80740	AT2G14605	AT2G02610
AT1G78860	AT1G80760	AT2G14610	AT2G02620
AT1G78955	AT1G80820	AT2G14620	AT2G02630
AT1G78970	AT1G80865	AT2G14635	AT2G02640
AT1G78990	AT1G80990	AT2G14670	AT2G02650
AT1G79130	AT1G81001	AT2G14700	AT2G02660
AT1G79160	AT2G01240	AT2G14710	AT2G02670
AT1G79250	AT2G01340	AT2G14760	AT2G02680
AT1G79360	AT2G01370	AT2G14920	AT2G02690
AT1G79370	AT2G01430	AT2G14960	AT2G02700
AT1G79430	AT2G01500	AT2G15010	AT2G02770
AT1G79450	AT2G01520	AT2G15020	AT2G02890
AT1G79580	AT2G01530	AT2G15025	AT2G02930
AT1G79680	AT2G01610	AT2G15030	AT2G03000
AT1G79760	AT2G01770	AT2G15040	AT2G03010
AT1G79770	AT2G01780	AT2G15042	AT2G03020
AT1G79800	AT2G01790	AT2G15090	AT2G03030
AT1G79840	AT2G01800	AT2G15220	AT2G03040
AT1G79860	AT2G01810	AT2G15310	AT2G03160
AT1G79915	AT2G01890	AT2G15325	AT2G03170
AT1G80050	AT2G01900	AT2G15327	AT2G03180
AT1G80090	AT2G01913	AT2G15330	AT2G03190
AT1G80100	AT2G01940	AT2G15340	AT2G03250
AT1G80110	AT2G01960	AT2G15345	AT2G03260
AT1G80130	AT2G01990	AT2G15350	AT2G03290
AT1G80133	AT2G02000	AT2G15360	AT2G03291
AT1G80140	AT2G02010	AT2G15370	AT2G03300
AT1G80160	AT2G02023	AT2G15400	AT2G03320
AT1G80220	AT2G02060	AT2G15590	AT2G03330
AT1G80240	AT2G02070	AT2G15600	AT2G03370
AT1G80330	AT2G02080	AT2G15610	AT2G03500
AT1G80340	AT2G02120	AT2G15660	AT2G03550
AT1G80470	AT2G02130	AT2G15670	AT2G03710
AT1G80520	AT2G02140	AT2G15765	AT2G03740
AT1G80540	AT2G02240	AT2G15770	AT2G03830
AT1G80580	AT2G02250	AT2G15780	AT2G03840
AT1G80590	AT2G02270	AT2G15840	AT2G03850
AT1G80730	AT2G02290	AT2G16005	AT2G03900
AT1G80740	AT2G02300	AT2G16050	AT2G03910
AT1G80760	AT2G02310	AT2G16120	AT2G03970
AT1G80820	AT2G02320	AT2G16130	AT2G03972
AT1G80865	AT2G02330	AT2G16140	AT2G04020
AT2G01240	AT2G02340	AT2G16190	AT2G04025
AT2G01340	AT2G02450	AT2G16200	AT2G04032
AT2G01430	AT2G02540	AT2G16220	AT2G04046
AT2G01500	AT2G02580	AT2G16225	AT2G04050
AT2G01520	AT2G02610	AT2G16230	AT2G04070
AT2G01530	AT2G02620	AT2G16290	AT2G04090
AT2G01554	AT2G02630	AT2G16300	AT2G04100
AT2G01560	AT2G02640	AT2G16310	AT2G04120
AT2G01580	AT2G02650	AT2G16365	AT2G04140
AT2G01610	AT2G02660	AT2G16450	AT2G04150
AT2G01660	AT2G02670	AT2G16535	AT2G04160
AT2G01770	AT2G02680	AT2G16570	AT2G04170
AT2G01780	AT2G02690	AT2G16575	AT2G04200
AT2G01790	AT2G02700	AT2G16580	AT2G04220
AT2G01800	AT2G02770	AT2G16586	AT2G04300
AT2G01810	AT2G02890	AT2G16730	AT2G04420
AT2G01890	AT2G03000	AT2G16740	AT2G04480
AT2G01900	AT2G03010	AT2G16760	AT2G04495
AT2G01913	AT2G03020	AT2G16810	AT2G04500
AT2G01940	AT2G03160	AT2G16835	AT2G04570
AT2G01960	AT2G03170	AT2G16840	AT2G04670
AT2G01990	AT2G03180	AT2G16850	AT2G04680
AT2G02000	AT2G03190	AT2G16890	AT2G04800
AT2G02010	AT2G03250	AT2G16895	AT2G04810
AT2G02070	AT2G03290	AT2G16960	AT2G04820
AT2G02080	AT2G03330	AT2G16970	AT2G04830
AT2G02100	AT2G03360	AT2G16980	AT2G04840
AT2G02120	AT2G03500	AT2G16990	AT2G04930
AT2G02130	AT2G03550	AT2G17043	AT2G05133
AT2G02140	AT2G03560	AT2G17050	AT2G05140
AT2G02240	AT2G03710	AT2G17055	AT2G05380
AT2G02250	AT2G03720	AT2G17060	AT2G05400
AT2G02270	AT2G03740	AT2G17064	AT2G05410
AT2G02290	AT2G03750	AT2G17070	AT2G05420
AT2G02300	AT2G03830	AT2G17080	AT2G05430
AT2G02310	AT2G03840	AT2G17090	AT2G05435
AT2G02320	AT2G03850	AT2G17305	AT2G05440
AT2G02330	AT2G03860	AT2G17310	AT2G05441
AT2G02340	AT2G03900	AT2G17330	AT2G05500
AT2G02450	AT2G03910	AT2G17470	AT2G05510
AT2G02540	AT2G03960	AT2G17590	AT2G05520
AT2G02580	AT2G03970	AT2G17600	AT2G05530
AT2G02610	AT2G03972	AT2G17610	AT2G05540
AT2G02620	AT2G04020	AT2G17680	AT2G05580
AT2G02630	AT2G04025	AT2G17785	AT2G05720
AT2G02640	AT2G04032	AT2G17940	AT2G05850
AT2G02650	AT2G04045	AT2G17950	AT2G05970
AT2G02660	AT2G04046	AT2G17960	AT2G06245
AT2G02670	AT2G04050	AT2G18010	AT2G06250
AT2G02680	AT2G04070	AT2G18050	AT2G06460
AT2G02690	AT2G04080	AT2G18060	AT2G06470
AT2G02700	AT2G04090	AT2G18070	AT2G06480
AT2G02770	AT2G04100	AT2G18080	AT2G06570
AT2G02850	AT2G04110	AT2G18115	AT2G07040
AT2G02890	AT2G04150	AT2G18120	AT2G07130
AT2G02930	AT2G04160	AT2G18130	AT2G07140
AT2G02990	AT2G04170	AT2G18140	AT2G07660
AT2G03000	AT2G04200	AT2G18150	AT2G07789
AT2G03010	AT2G04220	AT2G18190	AT2G07981
AT2G03020	AT2G04230	AT2G18196	AT2G08986
AT2G03160	AT2G04300	AT2G18360	AT2G09900
AT2G03170	AT2G04420	AT2G18370	AT2G09953
AT2G03180	AT2G04480	AT2G18380	AT2G10175
AT2G03190	AT2G04495	AT2G18450	AT2G10280
AT2G03200	AT2G04500	AT2G18460	AT2G10285
AT2G03250	AT2G04510	AT2G18470	AT2G10450
AT2G03260	AT2G04570	AT2G18480	AT2G10600
AT2G03290	AT2G04680	AT2G18490	AT2G10735
AT2G03320	AT2G04800	AT2G18500	AT2G10770
AT2G03330	AT2G04810	AT2G18550	AT2G10780
AT2G03360	AT2G04820	AT2G18570	AT2G10790
AT2G03500	AT2G04830	AT2G18590	AT2G10820
AT2G03540	AT2G04840	AT2G18600	AT2G10940
AT2G03710	AT2G04920	AT2G18620	AT2G11340
AT2G03740	AT2G04930	AT2G18690	AT2G11430
AT2G03830	AT2G05133	AT2G18720	AT2G12190
AT2G03840	AT2G05330	AT2G18800	AT2G12320
AT2G03850	AT2G05340	AT2G18810	AT2G12480
AT2G03860	AT2G05370	AT2G18820	AT2G12505
AT2G03900	AT2G05380	AT2G18870	AT2G12646
AT2G03970	AT2G05400	AT2G18880	AT2G12780
AT2G04020	AT2G05410	AT2G19000	AT2G12815
AT2G04025	AT2G05420	AT2G19010	AT2G13350
AT2G04032	AT2G05430	AT2G19020	AT2G13390
AT2G04046	AT2G05435	AT2G19030	AT2G13400
AT2G04050	AT2G05440	AT2G19040	AT2G13550
AT2G04070	AT2G05441	AT2G19045	AT2G13580
AT2G04080	AT2G05500	AT2G19050	AT2G13620
AT2G04090	AT2G05510	AT2G19060	AT2G13640
AT2G04100	AT2G05520	AT2G19070	AT2G13810
AT2G04110	AT2G05530	AT2G19146	AT2G13820
AT2G04150	AT2G05540	AT2G19150	AT2G13865
AT2G04160	AT2G05580	AT2G19200	AT2G13900
AT2G04170	AT2G05850	AT2G19220	AT2G13910
AT2G04190	AT2G05900	AT2G19320	AT2G13920
AT2G04200	AT2G05970	AT2G19420	AT2G13950
AT2G04220	AT2G07040	AT2G19460	AT2G14100
AT2G04250	AT2G07042	AT2G19500	AT2G14210
AT2G04290	AT2G07130	AT2G19610	AT2G14280
AT2G04300	AT2G07140	AT2G19630	AT2G14290
AT2G04480	AT2G09800	AT2G19660	AT2G14378
AT2G04490	AT2G12646	AT2G19770	AT2G14420
AT2G04495	AT2G13350	AT2G19806	AT2G14430
AT2G04500	AT2G13550	AT2G19890	AT2G14500
AT2G04570	AT2G13570	AT2G19910	AT2G14510
AT2G04680	AT2G13620	AT2G19920	AT2G14520
AT2G04800	AT2G13630	AT2G19980	AT2G14540
AT2G04820	AT2G13640	AT2G19990	AT2G14550
AT2G04830	AT2G13680	AT2G20070	AT2G14560
AT2G04840	AT2G13810	AT2G20080	AT2G14580
AT2G04920	AT2G13900	AT2G20100	AT2G14605
AT2G04930	AT2G13910	AT2G20150	AT2G14610
AT2G05060	AT2G13920	AT2G20160	AT2G14620
AT2G05130	AT2G13950	AT2G20170	AT2G14635
AT2G05180	AT2G14070	AT2G20350	AT2G14670
AT2G05300	AT2G14100	AT2G20430	AT2G14710
AT2G05330	AT2G14210	AT2G20520	AT2G14760
AT2G05370	AT2G14280	AT2G20570	AT2G14920
AT2G05380	AT2G14290	AT2G20620	AT2G14960
AT2G05400	AT2G14440	AT2G20800	AT2G15010
AT2G05410	AT2G14475	AT2G20805	AT2G15020
AT2G05420	AT2G14490	AT2G20870	AT2G15025
AT2G05430	AT2G14500	AT2G20875	AT2G15030
AT2G05435	AT2G14510	AT2G20993	AT2G15040
AT2G05440	AT2G14550	AT2G21000	AT2G15042
AT2G05441	AT2G14560	AT2G21010	AT2G15050
AT2G05500	AT2G14580	AT2G21020	AT2G15080
AT2G05510	AT2G14605	AT2G21030	AT2G15090
AT2G05520	AT2G14610	AT2G21040	AT2G15120
AT2G05530	AT2G14620	AT2G21045	AT2G15130
AT2G05540	AT2G14635	AT2G21060	AT2G15220
AT2G05720	AT2G14670	AT2G21100	AT2G15260
AT2G05850	AT2G14700	AT2G21110	AT2G15310
AT2G05900	AT2G14710	AT2G21140	AT2G15318
AT2G05970	AT2G14760	AT2G21220	AT2G15327
AT2G06020	AT2G14920	AT2G21235	AT2G15330
AT2G06050	AT2G14960	AT2G21260	AT2G15340
AT2G06940	AT2G15010	AT2G21610	AT2G15345
AT2G07020	AT2G15020	AT2G21720	AT2G15350
[truncated: 4,651 more rows]
