# Supplementary material for: Natural variation of H3K27me3 distribution between two Arabidopsis accessions and its association with flanking transposable elements
Source: Genome Biol. 2012 Dec 19;13(12):R117. doi: 10.1186/gb-2012-13-12-r117 (PMC4056368; doi:10.1186/gb-2012-13-12-r117)
Supplement: Additional file 3: Table S2 — Supplemental Table 2. Genes that were removed from the analysis after stringent remapping of probes to Col and Ler scaffolds. [file gb-2012-13-12-r117-S3.XLSX]

## Sheet: Sheet1
# Genes filtered out of differential H3K27me3 target identification because of low density of probes after mapping probes to Col and Ler assemblies.
AT1G01046
AT1G01073
AT1G01115
AT1G01183
AT1G01270
AT1G01440
AT1G01448
AT1G01450
AT1G01453
AT1G01460
AT1G01470
AT1G01471
AT1G01870
AT1G01890
AT1G02074
AT1G02136
AT1G02210
AT1G02228
AT1G02320
AT1G02391
AT1G02480
AT1G02490
AT1G02600
AT1G02681
AT1G02710
AT1G02760
AT1G03020
AT1G03022
AT1G03106
AT1G03200
AT1G03240
AT1G03250
AT1G03502
AT1G03506
AT1G03515
AT1G03570
AT1G03640
AT1G03660
AT1G03743
AT1G03746
AT1G03935
AT1G04171
AT1G04280
AT1G04290
AT1G04295
AT1G04300
AT1G04310
AT1G04320
AT1G04370
AT1G04425
AT1G04457
AT1G04501
AT1G04684
AT1G04720
AT1G04778
AT1G05065
AT1G05090
AT1G05135
AT1G05136
AT1G05240
AT1G05250
AT1G05390
AT1G05925
AT1G05980
AT1G06137
AT1G06225
AT1G06480
AT1G06610
AT1G06860
AT1G06880
AT1G07051
AT1G07100
AT1G07190
AT1G07230
AT1G07240
AT1G07250
AT1G07260
AT1G07270
AT1G07500
AT1G07580
AT1G07680
AT1G07702
AT1G07747
AT1G07760
AT1G07780
AT1G07800
AT1G07901
AT1G08005
AT1G08032
AT1G08105
AT1G08115
AT1G08125
AT1G08240
AT1G08695
AT1G08735
AT1G08740
AT1G08870
AT1G08950
AT1G09026
AT1G09110
AT1G10000
AT1G10110
AT1G10250
AT1G10260
AT1G10440
AT1G10538
AT1G10586
AT1G10652
AT1G10717
AT1G11010
AT1G11030
AT1G11055
AT1G11230
AT1G11265
AT1G11270
AT1G11550
AT1G11592
AT1G11593
AT1G11595
AT1G11640
AT1G11684
AT1G11735
AT1G11803
AT1G11880
AT1G11980
AT1G12013
AT1G12015
AT1G12020
AT1G12030
AT1G12040
AT1G12050
AT1G12060
AT1G12064
AT1G12070
AT1G12080
AT1G12170
AT1G12211
AT1G12220
AT1G12294
AT1G12411
AT1G12423
AT1G12451
AT1G12490
AT1G12510
AT1G12590
AT1G12667
AT1G12670
AT1G12935
AT1G12938
AT1G13010
AT1G13240
AT1G13420
AT1G13430
AT1G13485
AT1G13607
AT1G13608
AT1G13660
AT1G13720
AT1G13840
AT1G13850
AT1G14048
AT1G14071
AT1G14225
AT1G14549
AT1G14580
AT1G14590
AT1G14600
AT1G14610
AT1G14620
AT1G14630
AT1G14640
AT1G14642
AT1G14650
AT1G14660
AT1G14670
AT1G14680
AT1G14685
AT1G14686
AT1G14687
AT1G14688
AT1G14690
AT1G14700
AT1G14800
AT1G14810
AT1G14820
AT1G14830
AT1G15045
AT1G15090
AT1G15405
AT1G15450
AT1G15650
AT1G15885
AT1G15890
AT1G15900
AT1G16100
AT1G16450
AT1G16515
AT1G16590
AT1G16600
AT1G16620
AT1G17147
AT1G17150
AT1G17235
AT1G17390
AT1G17570
AT1G17660
AT1G17670
AT1G17900
AT1G17990
AT1G18000
AT1G18010
AT1G18020
AT1G18075
AT1G18191
AT1G18220
AT1G18240
AT1G18330
AT1G18430
AT1G18820
AT1G18835
AT1G18871
AT1G18879
AT1G18880
AT1G18890
AT1G18900
AT1G18910
AT1G18930
AT1G19040
AT1G19070
AT1G19260
AT1G19371
AT1G19373
AT1G19376
AT1G19392
AT1G19420
AT1G19464
AT1G20015
AT1G20040
AT1G20170
AT1G20210
AT1G20250
AT1G20280
AT1G20290
AT1G20375
AT1G20390
AT1G20400
AT1G20420
AT1G20590
AT1G20820
AT1G20875
AT1G20967
AT1G21000
AT1G21020
AT1G21040
AT1G21110
AT1G21120
AT1G21202
AT1G21245
AT1G21281
AT1G21286
AT1G21326
AT1G21327
AT1G21330
AT1G21350
AT1G21395
AT1G21420
AT1G21520
AT1G21528
AT1G21738
AT1G21800
AT1G21835
AT1G21864
AT1G21866
AT1G21925
AT1G21928
AT1G21940
AT1G21945
AT1G21973
AT1G21975
AT1G22067
AT1G22320
AT1G22560
AT1G22651
AT1G22767
AT1G23074
AT1G23145
AT1G23610
AT1G23620
AT1G23640
AT1G23650
AT1G23720
AT1G23724
AT1G23910
AT1G23920
AT1G23930
AT1G23990
AT1G24010
AT1G24062
AT1G24068
AT1G24080
AT1G24145
AT1G24200
AT1G24256
AT1G24370
AT1G24380
AT1G24405
AT1G24480
AT1G24686
AT1G24733
AT1G24735
AT1G24764
AT1G24792
AT1G24793
AT1G24800
AT1G24807
AT1G24822
AT1G24825
AT1G24851
AT1G24879
AT1G24880
AT1G24881
AT1G24909
AT1G24938
AT1G24967
AT1G24996
AT1G25025
AT1G25053
AT1G25054
AT1G25055
AT1G25083
AT1G25097
AT1G25098
AT1G25112
AT1G25141
AT1G25155
AT1G25175
AT1G25180
AT1G25209
AT1G25210
AT1G25211
AT1G25430
AT1G25682
AT1G25784
AT1G25886
AT1G26233
AT1G26235
AT1G26240
AT1G26430
AT1G26490
AT1G26771
AT1G26773
AT1G26860
AT1G26916
AT1G26921
AT1G26973
AT1G26975
AT1G26985
AT1G26990
AT1G27008
AT1G27180
AT1G27213
AT1G27285
AT1G27540
AT1G27550
AT1G27560
AT1G27565
AT1G27570
AT1G27580
AT1G27590
AT1G27595
AT1G27600
AT1G27610
AT1G27620
AT1G27630
AT1G27640
AT1G27650
AT1G27660
AT1G27670
AT1G27671
AT1G27680
AT1G27690
AT1G27695
AT1G27700
AT1G27710
AT1G27720
AT1G27730
AT1G27740
AT1G27750
AT1G27752
AT1G27760
AT1G27770
AT1G27780
AT1G27790
AT1G27800
AT1G27810
AT1G27815
AT1G27820
AT1G27870
AT1G27890
AT1G28007
AT1G28135
AT1G28281
AT1G28307
AT1G28447
AT1G28450
AT1G28720
AT1G28730
AT1G28740
AT1G28750
AT1G28770
AT1G28780
AT1G28790
AT1G28800
AT1G28810
AT1G28820
AT1G28830
AT1G28840
AT1G28850
AT1G28860
AT1G28870
AT1G28880
AT1G28890
AT1G28900
AT1G28910
AT1G28920
AT1G28930
AT1G28940
AT1G28950
AT1G28970
AT1G28980
AT1G28990
AT1G29071
AT1G29075
AT1G29210
AT1G29265
AT1G29290
AT1G29350
AT1G29370
AT1G29418
AT1G29590
AT1G29620
AT1G29810
AT1G30016
AT1G30140
AT1G30150
AT1G30430
AT1G30784
AT1G30830
AT1G30925
AT1G30972
AT1G30974
AT1G30975
AT1G30980
AT1G31030
AT1G31072
AT1G31110
AT1G31166
AT1G31175
AT1G31180
AT1G31190
AT1G31200
AT1G31210
AT1G31245
AT1G31258
AT1G31270
AT1G31274
AT1G31319
AT1G31355
AT1G31358
AT1G31370
AT1G31380
AT1G31390
AT1G31400
AT1G31570
AT1G31600
AT1G31620
AT1G31835
AT1G31875
AT1G31900
AT1G31910
AT1G31960
AT1G31990
AT1G31993
AT1G32000
AT1G32010
AT1G32020
AT1G32040
AT1G32045
AT1G32110
AT1G32225
AT1G32270
AT1G32280
AT1G32290
AT1G32337
AT1G32385
AT1G32390
AT1G32400
AT1G32582
AT1G32590
AT1G32620
AT1G32650
AT1G32670
AT1G32680
AT1G32713
AT1G32720
AT1G32830
AT1G32840
AT1G32928
AT1G32992
AT1G33000
AT1G33010
AT1G33055
AT1G33130
AT1G33135
AT1G33190
AT1G33300
AT1G33370
AT1G33380
AT1G33450
AT1G33510
AT1G33530
AT1G33550
AT1G33570
AT1G33580
AT1G33640
AT1G33709
AT1G33710
AT1G33740
AT1G33850
AT1G33855
AT1G33860
AT1G33900
AT1G33920
AT1G33925
AT1G33950
AT1G34041
AT1G34042
AT1G34044
AT1G34046
AT1G34047
AT1G34050
AT1G34065
AT1G34070
AT1G34080
AT1G34090
AT1G34095
AT1G34097
AT1G34100
AT1G34240
AT1G34250
AT1G34280
AT1G34281
AT1G34400
AT1G34405
AT1G34419
AT1G34590
AT1G34600
AT1G34610
AT1G34620
AT1G34660
AT1G34680
AT1G34690
AT1G34700
AT1G34710
AT1G34720
AT1G34730
AT1G34740
AT1G34792
AT1G34795
AT1G34797
AT1G34800
AT1G34803
AT1G34805
AT1G34808
AT1G34810
AT1G34813
AT1G34815
AT1G34818
AT1G34820
AT1G34823
AT1G34825
AT1G34828
AT1G34830
AT1G34836
AT1G34840
AT1G34842
AT1G34844
AT1G34850
AT1G34860
AT1G34904
AT1G34910
AT1G34930
AT1G34967
AT1G35030
AT1G35035
AT1G35040
AT1G35050
AT1G35060
AT1G35080
AT1G35090
AT1G35100
AT1G35110
AT1G35112
AT1G35115
AT1G35120
AT1G35130
AT1G35143
AT1G35150
AT1G35181
AT1G35183
AT1G35200
AT1G35242
AT1G35280
AT1G35300
AT1G35310
AT1G35320
AT1G35330
AT1G35333
AT1G35461
AT1G35467
AT1G35501
AT1G35570
AT1G35590
AT1G35600
AT1G35610
AT1G35612
AT1G35617
AT1G35645
AT1G35647
AT1G35650
AT1G35660
AT1G35663
AT1G35690
AT1G35700
AT1G35710
AT1G35735
AT1G35745
AT1G35760
AT1G35770
AT1G35790
AT1G35820
AT1G35900
AT1G35920
AT1G35940
AT1G35950
AT1G35970
AT1G36020
AT1G36030
AT1G36035
AT1G36080
AT1G36090
AT1G36100
AT1G36120
AT1G36130
AT1G36190
AT1G36200
AT1G36210
AT1G36220
AT1G36225
AT1G36240
AT1G36250
AT1G36260
AT1G36270
AT1G36272
AT1G36300
AT1G36305
AT1G36310
AT1G36320
AT1G36330
AT1G36340
AT1G36350
AT1G36360
AT1G36370
AT1G36380
AT1G36390
AT1G36395
AT1G36400
AT1G36403
AT1G36406
AT1G36420
AT1G36430
AT1G36440
AT1G36441
AT1G36445
AT1G36450
AT1G36460
AT1G36470
AT1G36480
AT1G36485
AT1G36490
AT1G36495
AT1G36500
AT1G36510
AT1G36520
AT1G36530
AT1G36540
AT1G36550
AT1G36560
AT1G36570
AT1G36580
AT1G36590
AT1G36595
AT1G36600
AT1G36605
AT1G36610
AT1G36620
AT1G36622
AT1G36630
AT1G36640
AT1G36650
AT1G36660
AT1G36670
AT1G36675
AT1G36680
AT1G36690
AT1G36700
AT1G36710
AT1G36720
AT1G36730
AT1G36732
AT1G36740
AT1G36745
AT1G36750
AT1G36756
AT1G36763
AT1G36770
AT1G36775
AT1G36790
AT1G36795
AT1G36800
AT1G36810
AT1G36830
AT1G36840
AT1G36850
AT1G36880
AT1G36890
AT1G36910
AT1G36915
AT1G36920
AT1G36925
AT1G36927
AT1G36933
AT1G36936
AT1G36940
AT1G36942
AT1G36950
AT1G36960
AT1G36970
AT1G36975
AT1G36980
AT1G36990
AT1G36992
AT1G37000
AT1G37007
AT1G37010
AT1G37012
AT1G37015
AT1G37020
AT1G37030
AT1G37035
AT1G37036
AT1G37037
AT1G37038
AT1G37040
AT1G37045
AT1G37050
AT1G37057
AT1G37060
AT1G37063
AT1G37070
AT1G37080
AT1G37090
AT1G37095
AT1G37100
AT1G37110
AT1G37113
AT1G37120
AT1G37130
AT1G37140
AT1G37150
AT1G37160
AT1G37162
AT1G37170
AT1G37180
AT1G37190
AT1G37200
AT1G37210
AT1G37275
AT1G37340
AT1G37405
AT1G37471
AT1G37537
AT1G37603
AT1G37669
AT1G37735
AT1G37801
AT1G37867
AT1G37933
AT1G37999
AT1G38065
AT1G38131
AT1G38140
AT1G38149
AT1G38158
AT1G38167
AT1G38176
AT1G38185
AT1G38194
AT1G38203
AT1G38212
AT1G38221
AT1G38230
AT1G38240
AT1G38250
AT1G38260
AT1G38270
AT1G38280
AT1G38290
AT1G38300
AT1G38310
AT1G38320
AT1G38330
AT1G38340
AT1G38350
AT1G38360
AT1G38380
AT1G38390
AT1G38400
AT1G38410
AT1G38416
AT1G38423
AT1G38430
AT1G38440
AT1G38450
AT1G38460
AT1G38550
AT1G38630
AT1G38710
AT1G38790
AT1G38870
AT1G38950
AT1G39030
AT1G39110
AT1G39190
AT1G39270
AT1G39350
AT1G39430
AT1G39510
AT1G39511
AT1G39513
AT1G39515
AT1G39590
AT1G39670
AT1G39750
AT1G39830
AT1G39910
AT1G39990
AT1G40069
AT1G40070
AT1G40071
AT1G40072
AT1G40073
AT1G40074
AT1G40075
AT1G40076
AT1G40077
AT1G40078
AT1G40079
AT1G40080
AT1G40081
AT1G40083
AT1G40084
AT1G40085
AT1G40087
AT1G40089
AT1G40091
AT1G40093
AT1G40095
AT1G40097
AT1G40099
AT1G40100
AT1G40101
AT1G40103
AT1G40104
AT1G40105
AT1G40106
AT1G40107
AT1G40109
AT1G40112
AT1G40113
AT1G40115
AT1G40117
AT1G40118
AT1G40119
AT1G40121
AT1G40123
AT1G40124
AT1G40125
AT1G40127
AT1G40129
AT1G40130
AT1G40131
AT1G40133
AT1G40135
AT1G40136
AT1G40137
AT1G40139
AT1G40141
AT1G40143
AT1G40150
AT1G40230
AT1G40310
AT1G40390
AT1G40470
AT1G40630
AT1G41115
AT1G41600
AT1G41630
AT1G41650
AT1G41660
AT1G41680
AT1G41690
AT1G41700
AT1G41710
AT1G41720
AT1G41723
AT1G41726
AT1G41730
AT1G41740
AT1G41743
AT1G41746
AT1G41750
AT1G41755
AT1G41760
AT1G41770
AT1G41775
AT1G41790
AT1G41795
AT1G41797
AT1G41798
AT1G41803
AT1G41810
AT1G41820
AT1G41825
AT1G41827
AT1G41830
AT1G41835
AT1G41840
AT1G41850
AT1G41855
AT1G41860
AT1G41870
AT1G41875
AT1G41880
AT1G41890
AT1G41893
AT1G41896
AT1G41900
AT1G41910
AT1G41920
AT1G41930
AT1G42003
AT1G42040
AT1G42045
AT1G42050
AT1G42060
AT1G42070
AT1G42080
AT1G42090
AT1G42100
AT1G42110
AT1G42120
AT1G42130
AT1G42140
AT1G42150
AT1G42160
AT1G42170
AT1G42180
AT1G42190
AT1G42200
AT1G42220
AT1G42230
AT1G42240
AT1G42250
AT1G42260
AT1G42270
AT1G42280
AT1G42290
AT1G42300
AT1G42310
AT1G42320
AT1G42350
AT1G42360
AT1G42365
AT1G42367
AT1G42370
AT1G42375
AT1G42377
AT1G42380
AT1G42385
AT1G42390
AT1G42393
AT1G42396
AT1G42400
AT1G42410
AT1G42420
AT1G42430
AT1G42500
AT1G42510
AT1G42515
AT1G42520
AT1G42600
AT1G42602
AT1G42605
AT1G42610
AT1G42620
AT1G42630
AT1G42635
AT1G42650
AT1G42680
AT1G42690
AT1G42695
AT1G42697
AT1G42698
AT1G42699
AT1G42700
AT1G42703
AT1G42710
AT1G42718
AT1G42727
AT1G42736
AT1G42740
AT1G42745
AT1G42780
AT1G42816
AT1G42852
AT1G42888
AT1G42924
AT1G43020
AT1G43030
AT1G43040
AT1G43050
AT1G43060
AT1G43070
AT1G43080
AT1G43090
AT1G43100
AT1G43110
AT1G43120
AT1G43200
AT1G43205
AT1G43210
AT1G43220
AT1G43230
AT1G43240
AT1G43250
AT1G43270
AT1G43310
AT1G43320
AT1G43330
AT1G43444
AT1G43575
AT1G43590
AT1G43600
AT1G43610
AT1G43620
AT1G43624
AT1G43675
AT1G43725
AT1G43730
AT1G43740
AT1G43745
AT1G43750
AT1G43755
AT1G43760
AT1G43763
AT1G43765
AT1G43766
AT1G43775
AT1G43777
AT1G43781
AT1G43785
AT1G43820
AT1G43830
AT1G43845
AT1G43870
AT1G43880
AT1G43883
AT1G43886
AT1G43890
AT1G43895
AT1G43897
AT1G43950
AT1G43960
AT1G43970
AT1G43990
AT1G43995
AT1G44030
AT1G44060
AT1G44070
AT1G44075
AT1G44094
AT1G44140
AT1G44286
AT1G44382
AT1G44414
AT1G44510
AT1G44641
AT1G44674
AT1G44707
AT1G44840
AT1G44850
AT1G44860
AT1G44870
AT1G44875
AT1G44880
AT1G44935
AT1G44940
AT1G44941
AT1G44990
AT1G45050
AT1G45070
AT1G45080
AT1G45090
AT1G45190
AT1G45191
AT1G45207
AT1G45211
AT1G45215
AT1G45221
AT1G45223
AT1G45225
AT1G45227
AT1G45234
AT1G45236
AT1G45238
AT1G45240
AT1G45242
AT1G45244
AT1G45246
AT1G45256
AT1G45760
AT1G45904
AT1G46048
AT1G46120
AT1G46336
AT1G46624
AT1G46696
AT1G47250
AT1G47271
AT1G47320
AT1G47395
AT1G47430
AT1G47550
AT1G47560
AT1G47565
AT1G47570
AT1G47580
AT1G47590
AT1G47595
AT1G47600
AT1G47603
AT1G47625
AT1G47630
AT1G47650
AT1G47660
AT1G47680
AT1G47690
AT1G47700
AT1G47783
AT1G47813
AT1G47816
AT1G47885
AT1G47915
AT1G47930
AT1G47940
AT1G47946
AT1G47950
AT1G47960
AT1G48080
AT1G48145
AT1G48250
AT1G48267
AT1G48290
AT1G48405
AT1G48422
AT1G48680
AT1G48690
AT1G48710
AT1G48720
AT1G48742
AT1G48912
AT1G48953
AT1G49005
AT1G49020
AT1G49032
AT1G49070
AT1G49080
AT1G49090
AT1G49280
AT1G49460
AT1G49550
AT1G49680
AT1G49690
AT1G50070
AT1G50080
AT1G50100
AT1G50160
AT1G50210
AT1G50290
AT1G50470
AT1G50520
AT1G50530
AT1G50603
AT1G50691
AT1G50720
AT1G50760
AT1G50850
AT1G50860
AT1G50954
AT1G51000
AT1G51085
AT1G51172
AT1G51175
AT1G51430
AT1G51470
AT1G51802
AT1G51823
AT1G51870
AT1G51990
AT1G52000
AT1G52010
AT1G52020
AT1G52085
AT1G52087
AT1G52090
AT1G52100
AT1G52155
AT1G52170
AT1G52185
AT1G52210
AT1G52270
AT1G52347
AT1G52350
AT1G52390
AT1G52430
AT1G52440
AT1G52450
AT1G52618
AT1G52695
AT1G52696
AT1G52700
AT1G52850
AT1G52857
AT1G52860
AT1G52880
AT1G52905
AT1G52940
AT1G52942
AT1G52950
AT1G52960
AT1G52970
AT1G52980
AT1G52990
AT1G53039
AT1G53220
AT1G53282
AT1G53366
AT1G53410
AT1G53541
AT1G53542
AT1G53543
AT1G53683
AT1G53687
AT1G53708
AT1G53810
AT1G53860
AT1G53870
AT1G53880
AT1G53885
AT1G53887
AT1G53890
AT1G53900
AT1G53903
AT1G53935
AT1G53950
AT1G53970
AT1G53980
AT1G54215
AT1G54670
AT1G54775
AT1G54905
AT1G54920
AT1G54923
AT1G54926
AT1G54930
AT1G54940
AT1G54950
AT1G54955
AT1G54960
AT1G54970
AT1G54980
AT1G54985
AT1G54990
AT1G55000
AT1G55010
AT1G55020
AT1G55030
AT1G55035
AT1G55040
AT1G55045
AT1G55050
AT1G55060
AT1G55070
AT1G55080
AT1G55090
AT1G55100
AT1G55365
AT1G55400
AT1G55591
AT1G55615
AT1G55625
AT1G55710
AT1G55980
AT1G56000
AT1G56250
AT1G56270
AT1G56390
AT1G56530
AT1G56605
AT1G56630
AT1G56640
AT1G56650
AT1G56675
AT1G56730
AT1G56740
AT1G56750
AT1G56760
AT1G56770
AT1G56780
AT1G56790
AT1G56800
AT1G56810
AT1G56820
AT1G56830
AT1G56840
AT1G56850
AT1G56860
AT1G56870
AT1G56880
AT1G56890
AT1G56900
AT1G56910
AT1G56920
AT1G56930
AT1G56940
AT1G56950
AT1G56960
AT1G56970
AT1G56980
AT1G56990
AT1G57000
AT1G57010
AT1G57020
AT1G57030
AT1G57040
AT1G57050
AT1G57060
AT1G57070
AT1G57080
AT1G57090
AT1G57100
AT1G57110
AT1G57120
AT1G57130
AT1G57140
AT1G57150
AT1G57160
AT1G57170
AT1G57180
AT1G57190
AT1G57200
AT1G57210
AT1G57220
AT1G57230
AT1G57240
AT1G57250
AT1G57260
AT1G57270
AT1G57280
AT1G57290
AT1G57300
AT1G57310
AT1G57320
AT1G57330
AT1G57340
AT1G57350
AT1G57360
AT1G57370
AT1G57380
AT1G57390
AT1G57400
AT1G57410
AT1G57420
AT1G57430
AT1G57440
AT1G57450
AT1G57460
AT1G57470
AT1G57480
AT1G57490
AT1G57500
AT1G57510
AT1G57520
AT1G57530
AT1G57550
AT1G57640
AT1G57710
AT1G57775
AT1G57777
AT1G57840
AT1G57850
AT1G57860
AT1G57870
AT1G58010
AT1G58020
AT1G58055
AT1G58130
AT1G58140
AT1G58150
AT1G58235
AT1G58242
AT1G58245
AT1G58248
AT1G58265
AT1G58270
AT1G58380
AT1G58400
AT1G58410
AT1G58561
AT1G58590
AT1G58602
AT1G58643
AT1G58684
AT1G58725
AT1G58766
AT1G58807
AT1G58808
AT1G58848
AT1G58889
AT1G58936
AT1G58983
AT1G59030
AT1G59077
AT1G59124
AT1G59171
AT1G59218
AT1G59265
AT1G59312
AT1G59359
AT1G59406
AT1G59535
AT1G59570
AT1G59770
AT1G59833
AT1G59835
AT1G59880
AT1G59920
AT1G59930
AT1G60020
AT1G60025
AT1G60072
AT1G60073
AT1G60150
AT1G60290
AT1G60300
AT1G60310
AT1G60320
AT1G60330
AT1G60580
AT1G60625
AT1G60815
AT1G60820
AT1G60830
AT1G60835
AT1G60840
AT1G60910
AT1G60913
AT1G60983
AT1G61020
AT1G61070
AT1G61090
AT1G61093
AT1G61105
AT1G61165
AT1G61180
AT1G61190
AT1G61200
AT1G61224
AT1G61226
AT1G61275
AT1G61300
AT1G61310
AT1G61353
AT1G61500
AT1G61510
AT1G61665
AT1G61685
AT1G61732
AT1G61840
AT1G61880
AT1G61910
AT1G61920
AT1G62000
AT1G62035
AT1G62045
AT1G62060
AT1G62075
AT1G62080
AT1G62090
AT1G62095
AT1G62160
AT1G62170
AT1G62181
AT1G62220
AT1G62301
AT1G62355
AT1G62421
AT1G62430
AT1G62440
AT1G62450
AT1G62460
AT1G62550
AT1G62580
AT1G62590
AT1G62600
AT1G62610
AT1G62620
AT1G62650
AT1G62670
AT1G62695
AT1G62766
AT1G62863
AT1G62886
AT1G62900
AT1G62910
AT1G62978
AT1G63005
AT1G63070
AT1G63105
AT1G63245
AT1G63250
AT1G63280
AT1G63320
AT1G63330
AT1G63370
AT1G63380
AT1G63400
AT1G63510
AT1G63522
AT1G63535
AT1G63790
AT1G63870
AT1G63880
AT1G63920
AT1G63960
AT1G64120
AT1G64195
AT1G64220
AT1G64235
AT1G64240
AT1G64410
AT1G64420
AT1G64563
AT1G64585
AT1G64730
AT1G64950
AT1G65150
AT1G65190
AT1G65250
AT1G65346
AT1G65347
AT1G65350
AT1G65352
AT1G65360
AT1G65541
AT1G65750
AT1G65830
AT1G65907
AT1G65985
AT1G66010
AT1G66040
AT1G66050
AT1G66090
AT1G66100
AT1G66145
AT1G66320
AT1G66475
AT1G66534
AT1G66553
AT1G66590
AT1G66640
AT1G66783
AT1G66790
AT1G66795
AT1G66980
AT1G66990
AT1G67020
AT1G67148
AT1G67200
AT1G67238
AT1G67240
AT1G67365
AT1G67470
AT1G67481
AT1G67610
AT1G67626
AT1G67645
AT1G67670
AT1G67865
AT1G67875
AT1G68420
AT1G68610
AT1G68735
AT1G68770
AT1G68860
AT1G68945
AT1G68950
AT1G68970
AT1G69000
AT1G69110
AT1G69130
AT1G69140
AT1G69300
AT1G69543
AT1G69545
AT1G69670
AT1G69700
AT1G69750
AT1G69792
AT1G69795
AT1G69797
AT1G69818
AT1G69981
AT1G70050
AT1G70185
AT1G70209
AT1G70645
AT1G70885
AT1G70944
AT1G70949
AT1G71002
AT1G71230
AT1G71235
AT1G71240
AT1G71280
AT1G71370
AT1G71700
AT1G71900
AT1G71910
AT1G71920
AT1G72060
AT1G72141
AT1G72580
AT1G72780
AT1G72930
AT1G73165
AT1G73687
AT1G73780
AT1G73900
AT1G74240
AT1G74250
AT1G74260
AT1G74270
AT1G74280
AT1G74290
AT1G74448
AT1G74453
AT1G74456
AT1G74570
AT1G74610
AT1G74929
AT1G75070
AT1G75163
AT1G75166
AT1G75335
AT1G75394
AT1G75570
AT1G75650
AT1G75740
AT1G75900
AT1G75970
AT1G76000
AT1G76010
AT1G76020
AT1G76030
AT1G76135
AT1G76330
AT1G76710
AT1G76720
AT1G76728
AT1G76730
AT1G76740
AT1G76750
AT1G76760
AT1G76770
AT1G76780
AT1G76820
AT1G76960
AT1G76994
AT1G77040
AT1G77150
AT1G77190
AT1G77235
AT1G77560
AT1G77746
AT1G77815
AT1G77910
AT1G78030
AT1G78095
AT1G78206
AT1G78250
AT1G78350
AT1G78355
AT1G78478
AT1G79170
AT1G79240
AT1G79290
AT1G79300
AT1G79980
AT1G80250
AT1G80300
AT1G80310
AT1G80320
AT1G80325
AT1G80330
AT1G80430
AT1G80700
AT1G80800
AT1G80831
AT1G80970
AT1G80980
AT1G80990
AT1G81001
AT1G81020
AT2G01008
AT2G01010
AT2G01020
AT2G01021
AT2G01022
AT2G01023
AT2G01024
AT2G01026
AT2G01028
AT2G01029
AT2G01031
AT2G01034
AT2G01037
AT2G01040
AT2G01050
AT2G01160
AT2G01310
AT2G01550
AT2G01667
AT2G01700
AT2G01973
AT2G02023
AT2G02026
AT2G02103
AT2G02110
AT2G02135
AT2G02190
AT2G02200
AT2G02205
AT2G02210
AT2G02260
AT2G02280
AT2G02360
AT2G02370
AT2G02498
AT2G02600
AT2G02620
AT2G02640
AT2G02741
AT2G02835
AT2G02840
AT2G02900
AT2G03030
AT2G03080
AT2G03100
AT2G03110
AT2G03291
AT2G03300
AT2G03445
AT2G03490
AT2G03560
AT2G03565
AT2G03570
AT2G03660
AT2G03700
AT2G03790
AT2G03821
AT2G03822
AT2G03913
AT2G03920
AT2G03930
AT2G03931
AT2G03932
AT2G03933
AT2G03934
AT2G03935
AT2G03936
AT2G03937
AT2G03938
AT2G03940
AT2G03950
AT2G03955
AT2G03958
AT2G03960
AT2G03970
AT2G03990
AT2G04000
AT2G04010
AT2G04035
AT2G04036
AT2G04047
AT2G04066
AT2G04100
AT2G04120
AT2G04130
AT2G04135
AT2G04140
AT2G04180
AT2G04210
AT2G04310
AT2G04320
AT2G04330
AT2G04370
AT2G04378
AT2G04380
AT2G04420
AT2G04425
AT2G04460
AT2G04470
AT2G04600
AT2G04622
AT2G04625
AT2G04670
AT2G04770
AT2G04800
AT2G04810
AT2G04864
AT2G04870
AT2G04925
AT2G04950
AT2G04970
AT2G04980
AT2G04990
AT2G05050
AT2G05080
AT2G05082
AT2G05084
AT2G05087
AT2G05090
AT2G05133
AT2G05150
AT2G05185
AT2G05190
AT2G05200
AT2G05220
AT2G05230
AT2G05240
AT2G05250
AT2G05270
AT2G05294
AT2G05390
AT2G05450
AT2G05460
AT2G05470
AT2G05475
AT2G05480
AT2G05490
AT2G05500
AT2G05560
AT2G05562
AT2G05564
AT2G05567
AT2G05570
AT2G05580
AT2G05635
AT2G05647
AT2G05660
AT2G05680
AT2G05690
AT2G05730
AT2G05740
AT2G05765
AT2G05780
AT2G05786
AT2G05801
AT2G05803
AT2G05820
AT2G05845
AT2G05860
AT2G05870
AT2G05880
AT2G05890
AT2G05915
AT2G05930
AT2G05950
AT2G06045
AT2G06095
AT2G06100
AT2G06110
AT2G06140
AT2G06150
AT2G06160
AT2G06165
AT2G06166
AT2G06170
AT2G06180
AT2G06190
AT2G06200
AT2G06210
AT2G06220
AT2G06230
AT2G06235
AT2G06240
AT2G06245
AT2G06250
AT2G06255
AT2G06260
AT2G06270
AT2G06280
AT2G06285
AT2G06290
AT2G06296
AT2G06303
AT2G06310
AT2G06330
AT2G06335
AT2G06340
AT2G06350
AT2G06370
AT2G06380
AT2G06390
AT2G06400
AT2G06410
AT2G06420
AT2G06430
AT2G06440
AT2G06450
AT2G06460
AT2G06470
AT2G06480
AT2G06490
AT2G06500
AT2G06510
AT2G06520
AT2G06530
AT2G06540
AT2G06541
AT2G06550
AT2G06555
AT2G06560
AT2G06562
AT2G06570
AT2G06580
AT2G06590
AT2G06600
AT2G06610
AT2G06620
AT2G06630
AT2G06640
AT2G06645
AT2G06650
AT2G06660
AT2G06667
AT2G06670
AT2G06680
AT2G06690
AT2G06700
AT2G06710
AT2G06715
AT2G06720
AT2G06740
AT2G06750
AT2G06760
AT2G06770
AT2G06775
AT2G06780
AT2G06790
AT2G06800
AT2G06810
AT2G06820
AT2G06822
AT2G06830
AT2G06840
AT2G06845
[truncated: 6,324 more rows]
